# Supplementary material for: Sustainable healthy diet modeling for a plant-based dietary transitioning in the United States
Source: NPJ Sci Food. 2023 Nov 28;7:61. doi: 10.1038/s41538-023-00239-6 (PMC10684880; doi:10.1038/s41538-023-00239-6)
Supplement: Supplementary file 2 — Supplementary Data 2 [file 41538_2023_239_MOESM2_ESM.xlsx]

## Sheet: SD2-S1
Total emissions was calculated as the sum of emissions of single diets, assuming that till the point of preparation, the cycle of emission for each diet stands alone.
Emissions from single diet were estimated from the HENI environmental emission database for diets
TABLE 1: EMISSION CALCULATION FOR S1M1M2M3
		Characteristics of select foods
WWEIA Foodcode	Food Description	USDA Main Group	Food subgroup	HENI category	Main ingredient contributing to environmental impacts	RACC (g/serving)	Qty of Diet	Global warming, shorter term (kg CO2 eq/serving)			Global warming, long term (kg CO2 eq/serving)			Land occupation, biodiversity (ha-yr arable/serving)			Fossil energy use (MJ/serving)			Mineral resources use (kg deprived/serving)			Freshwater acidification (kg SO2 eq/serving)			Terrestrial acidification (kg SO2 eq/serving)			Freshwater eutrophication (kg PO4---P- eq/serving)			Marine eutrophication (kg N eq/serving)			Freshwater ecotoxicity (CTUe/serving)			Ionizing radiation (Bq C-14 eq/serving)			Ozone Layer Depletion (kg CFC-11 eq/serving)			Water use (m3/serving)			Photochemical oxidant formation (DALYs/serving)
								HH, EQ			HH, EQ			EQ									EQ			EQ			EQ			EQ			EQ			HH, EQ			HH, EQ						HH
								Mean	Factor	Future Food	Mean	Factor	FF	Mean	Factor	FF	Mean	Factor	FF	Mean	Factor	FF	Mean	Factor	FF	Mean	Factor	FF	Mean	Factor	FF	Mean	Factor	FF	Mean	Factor	FF	Mean	Factor	FF	Mean	Factor	FF	Mean	Factor	FF	Mean	Factor	FF
11111000	Milk, whole	Milk and Dairy	Dairy	Milk	Dairy	244	8.34456	0.62952	0.00258	0.021529	0.40504	0.00166	0.013852	0.29768	0.00122	0.0101804	2.03496	0.00834	0.0695936	0.0027328	1.12e-05	9.34591e-05	0.00102724	4.21e-06	3.51306e-05	0.0026596	1.09e-05	9.09557e-05	0.00025376	1.04e-06	8.67834e-06	8.906e-05	3.65e-07	3.04576e-06	1.70312	0.00698	0.058245	3.172	0.013	0.108479	1.88856e-08	7.74e-11	6.45869e-10	0.0207888	8.52e-05	0.000710957	3.6844e-11	1.51e-13	1.26003e-12
21500100	Ground beef, cooked	Protein Foods	Beef	Red meat	Beef	85	2.78152	3.1705	0.0373	0.103751	2.227	0.0262	0.0728758	2.227	0.0262	0.0728758	15.13	0.178	0.495111	0.024225	0.000285	0.000792733	0.0081855	9.63e-05	0.00026786	0.02431	0.000286	0.000795515	0.002346	2.76e-05	7.677e-05	0.0008585	1.01e-05	2.80934e-05	9.605	0.113	0.314312	25.5	0.3	0.834456	1.2665e-07	1.49e-09	4.14447e-09	7.106e-05	8.36e-07	2.32535e-06	2.635e-10	3.1e-12	8.62271e-12
24144210	Chicken, drumstick, fried, no coating, skin eaten, NS as to type of fat added in cooking	Protein Foods	Poultry	Poultry	Poultry	85	3.75	0.44115	0.00519	0.0194625	0.41395	0.00487	0.0182625	0.73865	0.00869	0.0325875	3.9865	0.0469	0.175875	0.005406	6.36e-05	0.0002385	0.0016235	1.91e-05	7.1625e-05	0.0048365	5.69e-05	0.000213375	0.00069615	8.19e-06	3.07125e-05	0.00016405	1.93e-06	7.2375e-06	2.2015	0.0259	0.097125	4.352	0.0512	0.192	3.74e-08	4.4e-10	1.65e-09	0.02006	0.000236	0.000885	5.4655e-11	6.43e-13	2.41125e-12
25221405	Pork sausage	Protein Foods	Processed meat	Cured Meats/Poultry	Processed meat	55	1.39076	0.3905	0.0071	0.0098744	0.2761	0.00502	0.00698162	0.2354	0.00428	0.00595245	4.3615	0.0793	0.110287	0.0027445	4.99e-05	6.93989e-05	0.0009295	1.69e-05	2.35038e-05	0.0028435	5.17e-05	7.19023e-05	0.0002904	5.28e-06	7.34321e-06	0.0001848	3.36e-06	4.67295e-06	1.408	0.0256	0.0356035	22.605	0.411	0.571602	1.8205e-08	3.31e-10	4.60342e-10	0.0627	0.00114	0.00158547	3.1075e-11	5.65e-13	7.8578e-13
26137120	Salmon, baked or broiled, made with oil	Protein Foods	Seafood	Seafood	Seafood	85	1.39076	0.68255	0.00803	0.0111678	0.66555	0.00783	0.0108897	0.3995	0.0047	0.00653657	7.5905	0.0893	0.124195	0.005423	6.38e-05	8.87305e-05	0.0022015	2.59e-05	3.60207e-05	0.002856	3.36e-05	4.67295e-05	0.005474	6.44e-05	8.9565e-05	0.0006987	8.22e-06	1.1432e-05	2.8475	0.0335	0.0465905	9.095	0.107	0.148811	3.1535e-08	3.71e-10	5.15972e-10	0.0034765	4.09e-05	5.68821e-05	1.496e-10	1.76e-12	2.44774e-12
31103010	Egg, whole, boiled or poached	Protein Foods	Eggs	Eggs	Animal-based (other)	50	1.39076	0.3385	0.00677	0.00941545	0.3325	0.00665	0.00924856	0.37	0.0074	0.0102916	1.775	0.0355	0.049372	0.00765	0.000153	0.000212786	0.000755	1.51e-05	2.10005e-05	0.00177	3.54e-05	4.92329e-05	0.0002605	5.21e-06	7.24586e-06	5.9e-05	1.18e-06	1.6411e-06	2.425	0.0485	0.0674519	1.97	0.0394	0.054796	1.9e-08	3.8e-10	5.28489e-10	0.01105	0.000221	0.000307358	3.315e-11	6.63e-13	9.22074e-13
41104020	Pinto, calico, or red Mexican beans, dry, cooked, fat not added in cooking	Protein Foods	Legumes	Legumes and soy products	Plant-based, other	90	0	0.006975	7.75e-05	0	0.006795	7.55e-05	0	0.005319	5.91e-05	0	0.07803	0.000867	0	0.0003051	3.39e-06	0	3.753e-05	4.17e-07	0	5.76e-05	6.4e-07	0	8.289e-06	9.21e-08	0	2.304e-06	2.56e-08	0	0.03204	0.000356	0	0.1674	0.00186	0	3.402e-10	3.78e-12	0	0.005553	6.17e-05	0	2.781e-12	3.09e-14	0
42111200	Peanuts, dry roasted, salted	Protein Foods	Nuts and seeds	Nuts and seeds	Nuts and seeds	30	0	0.0717	0.00239	0	0.0702	0.00234	0	0.1803	0.00601	0	0.318	0.0106	0	0.001044	3.48e-05	0	0.0002184	7.28e-06	0	0.000657	2.19e-05	0	7.59e-05	2.53e-06	0	2.121e-05	7.07e-07	0	0.2655	0.00885	0	0.1431	0.00477	0	3.27e-09	1.09e-10	0	0.00525	0.000175	0	7.23e-12	2.41e-13	0
56203010	Oatmeal, cooked, regular, fat not added in cooking	Grains	Grains	Cooked Cereals	Plant-based, other	234	1.39076	0.046566	0.000199	0.000276761	0.045396	0.000194	0.000269807	0.194688	0.000832	0.00115711	0.233064	0.000996	0.0013852	0.00075348	3.22e-06	4.47825e-06	0.00016848	7.2e-07	1.00135e-06	0.0004446	1.9e-06	2.64244e-06	0.000125892	5.38e-07	7.48229e-07	1.40166e-05	5.99e-08	8.33065e-08	0.37206	0.00159	0.00221131	0.13221	0.000565	0.00078578	2.808e-09	1.2e-11	1.66891e-11	0.0106236	4.54e-05	6.31405e-05	5.967e-12	2.55e-14	3.54644e-14
56205008	Rice, white, cooked, fat not added in cooking	Grains	Grains	Cooked Grains	Plant-based, other	140	4.17228	0.2044	0.00146	0.00609153	0.11886	0.000849	0.00354227	0.1337	0.000955	0.00398453	0.8162	0.00583	0.0243244	0.003094	2.21e-05	9.22074e-05	0.0003094	2.21e-06	9.22074e-06	0.0004914	3.51e-06	1.46447e-05	0.0001582	1.13e-06	4.71468e-06	1.2278e-05	8.77e-08	3.65909e-07	2.198	0.0157	0.0655048	0.707	0.00505	0.02107	7.028e-09	5.02e-11	2.09448e-10	0.04326	0.000309	0.00128923	1.0934e-11	7.81e-14	3.25855e-13
63107010	Banana, raw	Fruit	Fruits	Fruits	Plant-based, other	140	5.56304	0.02772	0.000198	0.00110148	0.02646	0.000189	0.00105141	0.011676	8.34e-05	0.000463958	0.2996	0.00214	0.0119049	0.0011298	8.07e-06	4.48937e-05	0.0002352	1.68e-06	9.34591e-06	0.0009954	7.11e-06	3.95532e-05	5.95e-05	4.25e-07	2.36429e-06	3.248e-05	2.32e-07	1.29063e-06	0.2268	0.00162	0.00901213	0.1932	0.00138	0.007677	2.002e-09	1.43e-11	7.95515e-11	0.0336	0.00024	0.00133513	4.256e-12	3.04e-14	1.69116e-13
75113000	Lettuce, raw	Vegetables	Vegetables	Vegetables, excluding starchy	Plant-based, other	85	6.9538	0.030345	0.000357	0.00248251	0.029155	0.000343	0.00238515	0.016745	0.000197	0.0013699	0.26095	0.00307	0.0213482	0.00060605	7.13e-06	4.95806e-05	0.00011475	1.35e-06	9.38763e-06	0.00015215	1.79e-06	1.24473e-05	2.1335e-05	2.51e-07	1.7454e-06	4.4285e-06	5.21e-08	3.62293e-07	0.17	0.002	0.0139076	0.1343	0.00158	0.010987	2.9325e-09	3.45e-11	2.39906e-10	0.005372	6.32e-05	0.00043948	6.4175e-12	7.55e-14	5.25012e-13
83106000	Italian dressing, made with vinegar and oil	Fats and Oils	Fats and Oils	Oils	Plant-based, other	30	0.69538	0.093	0.0031	0.00215568	0.0918	0.00306	0.00212786	0.1746	0.00582	0.00404711	0.504	0.0168	0.0116824	0.000987	3.29e-05	2.2878e-05	0.0002271	7.57e-06	5.26403e-06	0.000564	1.88e-05	1.30731e-05	9.24e-05	3.08e-06	2.14177e-06	1.977e-05	6.59e-07	4.58255e-07	10.56	0.352	0.244774	0.516	0.0172	0.0119605	5.22e-09	1.74e-10	1.20996e-10	0.00693	0.000231	0.000160633	1.248e-11	4.16e-13	2.89278e-13
92552010	Fruit flavored drink, powdered, reconstituted, diet	Beverages, Nonalcoholic	Beverages, Nonalcoholic	Diet Beverages	Other	240	13.9076	0.000312	1.3e-06	1.80799e-05	0.0002976	1.24e-06	1.72454e-05	0.000468	1.95e-06	2.71198e-05	0.003144	1.31e-05	0.00018219	1.8072e-05	7.53e-08	1.04724e-06	9.36e-07	3.9e-09	5.42396e-08	2.0016e-06	8.34e-09	1.15989e-07	4.92e-07	2.05e-09	2.85106e-08	1.3128e-07	5.47e-10	7.60746e-09	0.003192	1.33e-05	0.000184971	0.002712	1.13e-05	0.000157156	2.712e-11	1.13e-13	1.57156e-12	3.264e-05	1.36e-07	1.89143e-06	3.36e-14	1.4e-16	1.94706e-15
		Emissions from Diet								0.187326			0.141504			0.149474			1.09526			0.00171069			0.000489415			0.00135019			0.000232058			5.86907e-05			0.954922			1.96278			8.6133e-09			0.0068375			1.77963e-11
TABLE 2: EMISSION CALCULATION FOR S2M1
		Characteristics of select foods
WWEIA Foodcode	Food Description	USDA Main Group	Food subgroup	HENI category	Main ingredient contributing to environmental impacts	RACC (g/serving)	Qty of Diet	Global warming, shorter term (kg CO2 eq/serving)			Global warming, long term (kg CO2 eq/serving)			Land occupation, biodiversity (ha-yr arable/serving)			Fossil energy use (MJ/serving)			Mineral resources use (kg deprived/serving)			Freshwater acidification (kg SO2 eq/serving)			Terrestrial acidification (kg SO2 eq/serving)			Freshwater eutrophication (kg PO4---P- eq/serving)			Marine eutrophication (kg N eq/serving)			Freshwater ecotoxicity (CTUe/serving)			Ionizing radiation (Bq C-14 eq/serving)			Ozone Layer Depletion (kg CFC-11 eq/serving)			Water use (m3/serving)			Photochemical oxidant formation (DALYs/serving)
								HH, EQ			HH, EQ			EQ									EQ			EQ			EQ			EQ			EQ			HH, EQ			HH, EQ						HH
								Mean	Factor	Future Food	Mean	Factor	FF	Mean	Factor	FF	Mean	Factor	FF	Mean	Factor	FF	Mean	Factor	FF	Mean	Factor	FF	Mean	Factor	FF	Mean	Factor	FF	Mean	Factor	FF	Mean	Factor	FF	Mean	Factor	FF	Mean	Factor	FF	Mean	Factor	FF
11111000	Milk, whole	Milk and Dairy	Dairy	Milk	Dairy	244	8.16294	0.62952	0.00258	0.0210604	0.40504	0.00166	0.0135505	0.29768	0.00122	0.00995878	2.03496	0.00834	0.0680789	0.0027328	1.12e-05	9.14249e-05	0.00102724	4.21e-06	3.4366e-05	0.0026596	1.09e-05	8.8976e-05	0.00025376	1.04e-06	8.48945e-06	8.906e-05	3.65e-07	2.97947e-06	1.70312	0.00698	0.0569773	3.172	0.013	0.106118	1.88856e-08	7.74e-11	6.31811e-10	0.0207888	8.52e-05	0.000695482	3.6844e-11	1.51e-13	1.2326e-12
21500100	Ground beef, cooked	Protein Foods	Beef	Red meat	Beef	85	2.87335	3.1705	0.0373	0.107176	2.227	0.0262	0.0752819	2.227	0.0262	0.0752819	15.13	0.178	0.511457	0.024225	0.000285	0.000818906	0.0081855	9.63e-05	0.000276704	0.02431	0.000286	0.000821779	0.002346	2.76e-05	7.93046e-05	0.0008585	1.01e-05	2.90209e-05	9.605	0.113	0.324689	25.5	0.3	0.862006	1.2665e-07	1.49e-09	4.2813e-09	7.106e-05	8.36e-07	2.40212e-06	2.635e-10	3.1e-12	8.9074e-12
24144210	Chicken, drumstick, fried, no coating, skin eaten, NS as to type of fat added in cooking	Protein Foods	Poultry	Poultry	Poultry	85	2.04074	0.44115	0.00519	0.0105914	0.41395	0.00487	0.00993839	0.73865	0.00869	0.017734	3.9865	0.0469	0.0957105	0.005406	6.36e-05	0.000129791	0.0016235	1.91e-05	3.89781e-05	0.0048365	5.69e-05	0.000116118	0.00069615	8.19e-06	1.67136e-05	0.00016405	1.93e-06	3.93862e-06	2.2015	0.0259	0.0528551	4.352	0.0512	0.104486	3.74e-08	4.4e-10	8.97924e-10	0.02006	0.000236	0.000481614	5.4655e-11	6.43e-13	1.31219e-12
25221405	Pork sausage	Protein Foods	Processed meat	Cured Meats/Poultry	Processed meat	55	0.816294	0.3905	0.0071	0.00579569	0.2761	0.00502	0.00409779	0.2354	0.00428	0.00349374	4.3615	0.0793	0.0647321	0.0027445	4.99e-05	4.07331e-05	0.0009295	1.69e-05	1.37954e-05	0.0028435	5.17e-05	4.22024e-05	0.0002904	5.28e-06	4.31003e-06	0.0001848	3.36e-06	2.74275e-06	1.408	0.0256	0.0208971	22.605	0.411	0.335497	1.8205e-08	3.31e-10	2.70193e-10	0.0627	0.00114	0.000930575	3.1075e-11	5.65e-13	4.61206e-13
26137120	Salmon, baked or broiled, made with oil	Protein Foods	Seafood	Seafood	Seafood	85	4.08147	0.68255	0.00803	0.0327742	0.66555	0.00783	0.0319579	0.3995	0.0047	0.0191829	7.5905	0.0893	0.364475	0.005423	6.38e-05	0.000260398	0.0022015	2.59e-05	0.00010571	0.002856	3.36e-05	0.000137137	0.005474	6.44e-05	0.000262847	0.0006987	8.22e-06	3.35497e-05	2.8475	0.0335	0.136729	9.095	0.107	0.436717	3.1535e-08	3.71e-10	1.51422e-09	0.0034765	4.09e-05	0.000166932	1.496e-10	1.76e-12	7.18338e-12
31103010	Egg, whole, boiled or poached	Protein Foods	Eggs	Eggs	Animal-based (other)	50	1.22444	0.3385	0.00677	0.00828947	0.3325	0.00665	0.00814254	0.37	0.0074	0.00906087	1.775	0.0355	0.0434677	0.00765	0.000153	0.00018734	0.000755	1.51e-05	1.84891e-05	0.00177	3.54e-05	4.33452e-05	0.0002605	5.21e-06	6.37934e-06	5.9e-05	1.18e-06	1.44484e-06	2.425	0.0485	0.0593854	1.97	0.0394	0.048243	1.9e-08	3.8e-10	4.65288e-10	0.01105	0.000221	0.000270602	3.315e-11	6.63e-13	8.11805e-13
41104020	Pinto, calico, or red Mexican beans, dry, cooked, fat not added in cooking	Protein Foods	Legumes	Legumes and soy products	Plant-based, other	90	0.391821	0.006975	7.75e-05	3.03661e-05	0.006795	7.55e-05	2.95825e-05	0.005319	5.91e-05	2.31566e-05	0.07803	0.000867	0.000339709	0.0003051	3.39e-06	1.32827e-06	3.753e-05	4.17e-07	1.63389e-07	5.76e-05	6.4e-07	2.50765e-07	8.289e-06	9.21e-08	3.60867e-08	2.304e-06	2.56e-08	1.00306e-08	0.03204	0.000356	0.000139488	0.1674	0.00186	0.000728787	3.402e-10	3.78e-12	1.48108e-12	0.005553	6.17e-05	2.41754e-05	2.781e-12	3.09e-14	1.21073e-14
42111200	Peanuts, dry roasted, salted	Protein Foods	Nuts and seeds	Nuts and seeds	Nuts and seeds	30	0.408147	0.0717	0.00239	0.000975471	0.0702	0.00234	0.000955064	0.1803	0.00601	0.00245296	0.318	0.0106	0.00432636	0.001044	3.48e-05	1.42035e-05	0.0002184	7.28e-06	2.97131e-06	0.000657	2.19e-05	8.93842e-06	7.59e-05	2.53e-06	1.03261e-06	2.121e-05	7.07e-07	2.8856e-07	0.2655	0.00885	0.0036121	0.1431	0.00477	0.00194686	3.27e-09	1.09e-10	4.4488e-11	0.00525	0.000175	7.14257e-05	7.23e-12	2.41e-13	9.83634e-14
56203010	Oatmeal, cooked, regular, fat not added in cooking	Grains	Grains	Cooked Cereals	Plant-based, other	234	4.48962	0.046566	0.000199	0.000893434	0.045396	0.000194	0.000870985	0.194688	0.000832	0.00373536	0.233064	0.000996	0.00447166	0.00075348	3.22e-06	1.44566e-05	0.00016848	7.2e-07	3.23252e-06	0.0004446	1.9e-06	8.53027e-06	0.000125892	5.38e-07	2.41541e-06	1.40166e-05	5.99e-08	2.68928e-07	0.37206	0.00159	0.00713849	0.13221	0.000565	0.00253663	2.808e-09	1.2e-11	5.38754e-11	0.0106236	4.54e-05	0.000203829	5.967e-12	2.55e-14	1.14485e-13
56205008	Rice, white, cooked, fat not added in cooking	Grains	Grains	Cooked Grains	Plant-based, other	140	3.26517	0.2044	0.00146	0.00476716	0.11886	0.000849	0.00277213	0.1337	0.000955	0.00311824	0.8162	0.00583	0.019036	0.003094	2.21e-05	7.21604e-05	0.0003094	2.21e-06	7.21604e-06	0.0004914	3.51e-06	1.14608e-05	0.0001582	1.13e-06	3.68965e-06	1.2278e-05	8.77e-08	2.86356e-07	2.198	0.0157	0.0512632	0.707	0.00505	0.0164891	7.028e-09	5.02e-11	1.63912e-10	0.04326	0.000309	0.00100894	1.0934e-11	7.81e-14	2.5501e-13
63107010	Banana, raw	Fruit	Fruits	Fruits	Plant-based, other	140	9.79552	0.02772	0.000198	0.00193951	0.02646	0.000189	0.00185135	0.011676	8.34e-05	0.000816947	0.2996	0.00214	0.0209624	0.0011298	8.07e-06	7.90499e-05	0.0002352	1.68e-06	1.64565e-05	0.0009954	7.11e-06	6.96462e-05	5.95e-05	4.25e-07	4.1631e-06	3.248e-05	2.32e-07	2.27256e-06	0.2268	0.00162	0.0158688	0.1932	0.00138	0.0135178	2.002e-09	1.43e-11	1.40076e-10	0.0336	0.00024	0.00235093	4.256e-12	3.04e-14	2.97784e-13
75113000	Lettuce, raw	Vegetables	Vegetables	Vegetables, excluding starchy	Plant-based, other	85	10.6118	0.030345	0.000357	0.00378842	0.029155	0.000343	0.00363985	0.016745	0.000197	0.00209053	0.26095	0.00307	0.0325783	0.00060605	7.13e-06	7.56623e-05	0.00011475	1.35e-06	1.4326e-05	0.00015215	1.79e-06	1.89952e-05	2.1335e-05	2.51e-07	2.66357e-06	4.4285e-06	5.21e-08	5.52876e-07	0.17	0.002	0.0212236	0.1343	0.00158	0.0167667	2.9325e-09	3.45e-11	3.66108e-10	0.005372	6.32e-05	0.000670667	6.4175e-12	7.55e-14	8.01192e-13
83106000	Italian dressing, made with vinegar and oil	Fats and Oils	Fats and Oils	Oils	Plant-based, other	30	0.816294	0.093	0.0031	0.00253051	0.0918	0.00306	0.00249786	0.1746	0.00582	0.00475083	0.504	0.0168	0.0137137	0.000987	3.29e-05	2.68561e-05	0.0002271	7.57e-06	6.17934e-06	0.000564	1.88e-05	1.53463e-05	9.24e-05	3.08e-06	2.51418e-06	1.977e-05	6.59e-07	5.37938e-07	10.56	0.352	0.287335	0.516	0.0172	0.0140403	5.22e-09	1.74e-10	1.42035e-10	0.00693	0.000231	0.000188564	1.248e-11	4.16e-13	3.39578e-13
92552010	Fruit flavored drink, powdered, reconstituted, diet	Beverages, Nonalcoholic	Beverages, Nonalcoholic	Diet Beverages	Other	240	8.16295	0.000312	1.3e-06	1.06118e-05	0.0002976	1.24e-06	1.01221e-05	0.000468	1.95e-06	1.59177e-05	0.003144	1.31e-05	0.000106935	1.8072e-05	7.53e-08	6.1467e-07	9.36e-07	3.9e-09	3.18355e-08	2.0016e-06	8.34e-09	6.8079e-08	4.92e-07	2.05e-09	1.6734e-08	1.3128e-07	5.47e-10	4.46513e-09	0.003192	1.33e-05	0.000108567	0.002712	1.13e-05	9.22413e-05	2.712e-11	1.13e-13	9.22413e-13	3.264e-05	1.36e-07	1.11016e-06	3.36e-14	1.4e-16	1.14281e-15
		Emissions From Diet								0.200623			0.155596			0.151716			1.24346			0.00181292			0.000538619			0.00138279			0.000394575			7.78979e-05			1.03822			1.95919			8.97364e-09			0.00706724			2.18283e-11
TABLE 3: EMISSION CALCULATION FOR S2M2
		Characteristics of select foods						Impact Categories
WWEIA Foodcode	Food Description	USDA Main Group	Food subgroup	HENI category	Main ingredient contributing to environmental impacts	RACC (g/serving)	Qty of Diet	Global warming, shorter term (kg CO2 eq/serving)			Global warming, long term (kg CO2 eq/serving)			Land occupation, biodiversity (ha-yr arable/serving)			Fossil energy use (MJ/serving)			Mineral resources use (kg deprived/serving)			Freshwater acidification (kg SO2 eq/serving)			Terrestrial acidification (kg SO2 eq/serving)			Freshwater eutrophication (kg PO4---P- eq/serving)			Marine eutrophication (kg N eq/serving)			Freshwater ecotoxicity (CTUe/serving)			Ionizing radiation (Bq C-14 eq/serving)			Ozone Layer Depletion (kg CFC-11 eq/serving)			Water use (m3/serving)			Photochemical oxidant formation (DALYs/serving)
								HH, EQ			HH, EQ			EQ									EQ			EQ			EQ			EQ			EQ			HH, EQ			HH, EQ						HH
								Mean	Factor	Future Food	Mean	Factor	FF	Mean	Factor	FF	Mean	Factor	FF	Mean	Factor	FF	Mean	Factor	FF	Mean	Factor	FF	Mean	Factor	FF	Mean	Factor	FF	Mean	Factor	FF	Mean	Factor	FF	Mean	Factor	FF	Mean	Factor	FF	Mean	Factor	FF
11111000	Milk, whole	Milk and Dairy	Dairy	Milk	Dairy	244	8.13495	0.62952	0.00258	0.0209882	0.40504	0.00166	0.013504	0.29768	0.00122	0.00992464	2.03496	0.00834	0.0678455	0.0027328	1.12e-05	9.11115e-05	0.00102724	4.21e-06	3.42482e-05	0.0026596	1.09e-05	8.8671e-05	0.00025376	1.04e-06	8.46035e-06	8.906e-05	3.65e-07	2.96926e-06	1.70312	0.00698	0.056782	3.172	0.013	0.105754	1.88856e-08	7.74e-11	6.29645e-10	0.0207888	8.52e-05	0.000693098	3.6844e-11	1.51e-13	1.22838e-12
21500100	Ground beef, cooked	Protein Foods	Beef	Red meat	Beef	85	2.8635	3.1705	0.0373	0.106809	2.227	0.0262	0.0750238	2.227	0.0262	0.0750238	15.13	0.178	0.509704	0.024225	0.000285	0.000816099	0.0081855	9.63e-05	0.000275755	0.02431	0.000286	0.000818962	0.002346	2.76e-05	7.90327e-05	0.0008585	1.01e-05	2.89214e-05	9.605	0.113	0.323576	25.5	0.3	0.859051	1.2665e-07	1.49e-09	4.26662e-09	7.106e-05	8.36e-07	2.39389e-06	2.635e-10	3.1e-12	8.87686e-12
24144210	Chicken, drumstick, fried, no coating, skin eaten, NS as to type of fat added in cooking	Protein Foods	Poultry	Poultry	Poultry	85	2.34287	0.44115	0.00519	0.0121595	0.41395	0.00487	0.0114098	0.73865	0.00869	0.0203595	3.9865	0.0469	0.10988	0.005406	6.36e-05	0.000149006	0.0016235	1.91e-05	4.47488e-05	0.0048365	5.69e-05	0.000133309	0.00069615	8.19e-06	1.91881e-05	0.00016405	1.93e-06	4.52173e-06	2.2015	0.0259	0.0606803	4.352	0.0512	0.119955	3.74e-08	4.4e-10	1.03086e-09	0.02006	0.000236	0.000552917	5.4655e-11	6.43e-13	1.50646e-12
25221405	Pork sausage	Protein Foods	Processed meat	Cured Meats/Poultry	Processed meat	55	0.813495	0.3905	0.0071	0.00577582	0.2761	0.00502	0.00408375	0.2354	0.00428	0.00348176	4.3615	0.0793	0.0645102	0.0027445	4.99e-05	4.05934e-05	0.0009295	1.69e-05	1.37481e-05	0.0028435	5.17e-05	4.20577e-05	0.0002904	5.28e-06	4.29526e-06	0.0001848	3.36e-06	2.73334e-06	1.408	0.0256	0.0208255	22.605	0.411	0.334347	1.8205e-08	3.31e-10	2.69267e-10	0.0627	0.00114	0.000927385	3.1075e-11	5.65e-13	4.59625e-13
26137120	Salmon, baked or broiled, made with oil	Protein Foods	Seafood	Seafood	Seafood	85	4.06748	0.68255	0.00803	0.0326618	0.66555	0.00783	0.0318483	0.3995	0.0047	0.0191171	7.5905	0.0893	0.363226	0.005423	6.38e-05	0.000259505	0.0022015	2.59e-05	0.000105348	0.002856	3.36e-05	0.000136667	0.005474	6.44e-05	0.000261946	0.0006987	8.22e-06	3.34347e-05	2.8475	0.0335	0.13626	9.095	0.107	0.43522	3.1535e-08	3.71e-10	1.50903e-09	0.0034765	4.09e-05	0.00016636	1.496e-10	1.76e-12	7.15876e-12
31103010	Egg, whole, boiled or poached	Protein Foods	Eggs	Eggs	Animal-based (other)	50	1.22024	0.3385	0.00677	0.00826105	0.3325	0.00665	0.00811462	0.37	0.0074	0.0090298	1.775	0.0355	0.0433186	0.00765	0.000153	0.000186697	0.000755	1.51e-05	1.84257e-05	0.00177	3.54e-05	4.31966e-05	0.0002605	5.21e-06	6.35747e-06	5.9e-05	1.18e-06	1.43989e-06	2.425	0.0485	0.0591818	1.97	0.0394	0.0480776	1.9e-08	3.8e-10	4.63692e-10	0.01105	0.000221	0.000269674	3.315e-11	6.63e-13	8.09021e-13
41104020	Pinto, calico, or red Mexican beans, dry, cooked, fat not added in cooking	Protein Foods	Legumes	Legumes and soy products	Plant-based, other	90	0.488097	0.006975	7.75e-05	3.78275e-05	0.006795	7.55e-05	3.68513e-05	0.005319	5.91e-05	2.88465e-05	0.07803	0.000867	0.00042318	0.0003051	3.39e-06	1.65465e-06	3.753e-05	4.17e-07	2.03537e-07	5.76e-05	6.4e-07	3.12382e-07	8.289e-06	9.21e-08	4.49538e-08	2.304e-06	2.56e-08	1.24953e-08	0.03204	0.000356	0.000173763	0.1674	0.00186	0.000907861	3.402e-10	3.78e-12	1.84501e-12	0.005553	6.17e-05	3.01156e-05	2.781e-12	3.09e-14	1.50822e-14
42111200	Peanuts, dry roasted, salted	Protein Foods	Nuts and seeds	Nuts and seeds	Nuts and seeds	30	0.406748	0.0717	0.00239	0.000972127	0.0702	0.00234	0.00095179	0.1803	0.00601	0.00244455	0.318	0.0106	0.00431153	0.001044	3.48e-05	1.41548e-05	0.0002184	7.28e-06	2.96112e-06	0.000657	2.19e-05	8.90777e-06	7.59e-05	2.53e-06	1.02907e-06	2.121e-05	7.07e-07	2.87571e-07	0.2655	0.00885	0.00359972	0.1431	0.00477	0.00194019	3.27e-09	1.09e-10	4.43355e-11	0.00525	0.000175	7.11809e-05	7.23e-12	2.41e-13	9.80262e-14
56203010	Oatmeal, cooked, regular, fat not added in cooking	Grains	Grains	Cooked Cereals	Plant-based, other	234	4.47422	0.046566	0.000199	0.000890371	0.045396	0.000194	0.000868	0.194688	0.000832	0.00372256	0.233064	0.000996	0.00445633	0.00075348	3.22e-06	1.4407e-05	0.00016848	7.2e-07	3.22144e-06	0.0004446	1.9e-06	8.50103e-06	0.000125892	5.38e-07	2.40713e-06	1.40166e-05	5.99e-08	2.68006e-07	0.37206	0.00159	0.00711402	0.13221	0.000565	0.00252794	2.808e-09	1.2e-11	5.36907e-11	0.0106236	4.54e-05	0.00020313	5.967e-12	2.55e-14	1.14093e-13
56205008	Rice, white, cooked, fat not added in cooking	Grains	Grains	Cooked Grains	Plant-based, other	140	3.25398	0.2044	0.00146	0.00475081	0.11886	0.000849	0.00276263	0.1337	0.000955	0.00310755	0.8162	0.00583	0.0189707	0.003094	2.21e-05	7.1913e-05	0.0003094	2.21e-06	7.1913e-06	0.0004914	3.51e-06	1.14215e-05	0.0001582	1.13e-06	3.677e-06	1.2278e-05	8.77e-08	2.85374e-07	2.198	0.0157	0.0510875	0.707	0.00505	0.0164326	7.028e-09	5.02e-11	1.6335e-10	0.04326	0.000309	0.00100548	1.0934e-11	7.81e-14	2.54136e-13
63107010	Banana, raw	Fruit	Fruits	Fruits	Plant-based, other	140	9.76195	0.02772	0.000198	0.00193287	0.02646	0.000189	0.00184501	0.011676	8.34e-05	0.000814146	0.2996	0.00214	0.0208906	0.0011298	8.07e-06	7.87789e-05	0.0002352	1.68e-06	1.64001e-05	0.0009954	7.11e-06	6.94074e-05	5.95e-05	4.25e-07	4.14883e-06	3.248e-05	2.32e-07	2.26477e-06	0.2268	0.00162	0.0158144	0.1932	0.00138	0.0134715	2.002e-09	1.43e-11	1.39596e-10	0.0336	0.00024	0.00234287	4.256e-12	3.04e-14	2.96763e-13
75113000	Lettuce, raw	Vegetables	Vegetables	Vegetables, excluding starchy	Plant-based, other	85	10.5754	0.030345	0.000357	0.00377543	0.029155	0.000343	0.00362738	0.016745	0.000197	0.00208336	0.26095	0.00307	0.0324666	0.00060605	7.13e-06	7.54029e-05	0.00011475	1.35e-06	1.42768e-05	0.00015215	1.79e-06	1.893e-05	2.1335e-05	2.51e-07	2.65444e-06	4.4285e-06	5.21e-08	5.5098e-07	0.17	0.002	0.0211509	0.1343	0.00158	0.0167092	2.9325e-09	3.45e-11	3.64853e-10	0.005372	6.32e-05	0.000668368	6.4175e-12	7.55e-14	7.98446e-13
83106000	Italian dressing, made with vinegar and oil	Fats and Oils	Fats and Oils	Oils	Plant-based, other	30	0.813495	0.093	0.0031	0.00252184	0.0918	0.00306	0.0024893	0.1746	0.00582	0.00473454	0.504	0.0168	0.0136667	0.000987	3.29e-05	2.6764e-05	0.0002271	7.57e-06	6.15816e-06	0.000564	1.88e-05	1.52937e-05	9.24e-05	3.08e-06	2.50557e-06	1.977e-05	6.59e-07	5.36093e-07	10.56	0.352	0.28635	0.516	0.0172	0.0139921	5.22e-09	1.74e-10	1.41548e-10	0.00693	0.000231	0.000187917	1.248e-11	4.16e-13	3.38414e-13
92552010	Fruit flavored drink, powdered, reconstituted, diet	Beverages, Nonalcoholic	Beverages, Nonalcoholic	Diet Beverages	Other	240	8.13495	0.000312	1.3e-06	1.05754e-05	0.0002976	1.24e-06	1.00873e-05	0.000468	1.95e-06	1.58632e-05	0.003144	1.31e-05	0.000106568	1.8072e-05	7.53e-08	6.12562e-07	9.36e-07	3.9e-09	3.17263e-08	2.0016e-06	8.34e-09	6.78455e-08	4.92e-07	2.05e-09	1.66767e-08	1.3128e-07	5.47e-10	4.44982e-09	0.003192	1.33e-05	0.000108195	0.002712	1.13e-05	9.1925e-05	2.712e-11	1.13e-13	9.1925e-13	3.264e-05	1.36e-07	1.10635e-06	3.36e-14	1.4e-16	1.13889e-15
		Emissions from Diet								0.201547			0.156575			0.153888			1.25378			0.0018267			0.000542718			0.00139571			0.000395763			7.823e-05			1.0427			1.96848			9.07926e-09			0.00712199			2.19552e-11
TABLE 4: EMISSION CALCULATION FOR S2M3
S2M3
		Characteristics of select foods						Impact Categories
WWEIA Foodcode	Food Description	USDA Main Group	Food subgroup	HENI category	Main ingredient contributing to environmental impacts	RACC (g/serving)	Qty of Diet	Global warming, shorter term (kg CO2 eq/serving)			Global warming, long term (kg CO2 eq/serving)			Land occupation, biodiversity (ha-yr arable/serving)			Fossil energy use (MJ/serving)			Mineral resources use (kg deprived/serving)			Freshwater acidification (kg SO2 eq/serving)			Terrestrial acidification (kg SO2 eq/serving)			Freshwater eutrophication (kg PO4---P- eq/serving)			Marine eutrophication (kg N eq/serving)			Freshwater ecotoxicity (CTUe/serving)			Ionizing radiation (Bq C-14 eq/serving)			Ozone Layer Depletion (kg CFC-11 eq/serving)			Water use (m3/serving)			Photochemical oxidant formation (DALYs/serving)
								HH, EQ			HH, EQ			EQ									EQ			EQ			EQ			EQ			EQ			HH, EQ			HH, EQ						HH
								Mean	Factor	Future Food	Mean	Factor	FF	Mean	Factor	FF	Mean	Factor	FF	Mean	Factor	FF	Mean	Factor	FF	Mean	Factor	FF	Mean	Factor	FF	Mean	Factor	FF	Mean	Factor	FF	Mean	Factor	FF	Mean	Factor	FF	Mean	Factor	FF	Mean	Factor	FF
11111000	Milk, whole	Milk and Dairy	Dairy	Milk	Dairy	244	7.94956	0.62952	0.00258	0.0205099	0.40504	0.00166	0.0131963	0.29768	0.00122	0.00969846	2.03496	0.00834	0.0662993	0.0027328	1.12e-05	8.9035e-05	0.00102724	4.21e-06	3.34676e-05	0.0026596	1.09e-05	8.66502e-05	0.00025376	1.04e-06	8.26754e-06	8.906e-05	3.65e-07	2.90159e-06	1.70312	0.00698	0.0554879	3.172	0.013	0.103344	1.88856e-08	7.74e-11	6.15296e-10	0.0207888	8.52e-05	0.000677302	3.6844e-11	1.51e-13	1.20038e-12
21500100	Ground beef, cooked	Protein Foods	Beef	Red meat	Beef	85	2.79824	3.1705	0.0373	0.104374	2.227	0.0262	0.073314	2.227	0.0262	0.073314	15.13	0.178	0.498087	0.024225	0.000285	0.000797499	0.0081855	9.63e-05	0.000269471	0.02431	0.000286	0.000800298	0.002346	2.76e-05	7.72315e-05	0.0008585	1.01e-05	2.82623e-05	9.605	0.113	0.316202	25.5	0.3	0.839473	1.2665e-07	1.49e-09	4.16938e-09	7.106e-05	8.36e-07	2.33933e-06	2.635e-10	3.1e-12	8.67455e-12
24144210	Chicken, drumstick, fried, no coating, skin eaten, NS as to type of fat added in cooking	Protein Foods	Poultry	Poultry	Poultry	85	2.28947	0.44115	0.00519	0.0118824	0.41395	0.00487	0.0111497	0.73865	0.00869	0.0198955	3.9865	0.0469	0.107376	0.005406	6.36e-05	0.00014561	0.0016235	1.91e-05	4.37289e-05	0.0048365	5.69e-05	0.000130271	0.00069615	8.19e-06	1.87508e-05	0.00016405	1.93e-06	4.41868e-06	2.2015	0.0259	0.0592973	4.352	0.0512	0.117221	3.74e-08	4.4e-10	1.00737e-09	0.02006	0.000236	0.000540315	5.4655e-11	6.43e-13	1.47213e-12
25221405	Pork sausage	Protein Foods	Processed meat	Cured Meats/Poultry	Processed meat	55	1.43092	0.3905	0.0071	0.0101595	0.2761	0.00502	0.00718322	0.2354	0.00428	0.00612434	4.3615	0.0793	0.113472	0.0027445	4.99e-05	7.14029e-05	0.0009295	1.69e-05	2.41825e-05	0.0028435	5.17e-05	7.39786e-05	0.0002904	5.28e-06	7.55526e-06	0.0001848	3.36e-06	4.80789e-06	1.408	0.0256	0.0366316	22.605	0.411	0.588108	1.8205e-08	3.31e-10	4.73635e-10	0.0627	0.00114	0.00163125	3.1075e-11	5.65e-13	8.0847e-13
26137120	Salmon, baked or broiled, made with oil	Protein Foods	Seafood	Seafood	Seafood	85	3.97478	0.68255	0.00803	0.0319175	0.66555	0.00783	0.0311225	0.3995	0.0047	0.0186815	7.5905	0.0893	0.354948	0.005423	6.38e-05	0.000253591	0.0022015	2.59e-05	0.000102947	0.002856	3.36e-05	0.000133553	0.005474	6.44e-05	0.000255976	0.0006987	8.22e-06	3.26727e-05	2.8475	0.0335	0.133155	9.095	0.107	0.425301	3.1535e-08	3.71e-10	1.47464e-09	0.0034765	4.09e-05	0.000162568	1.496e-10	1.76e-12	6.99561e-12
31103010	Egg, whole, boiled or poached	Protein Foods	Eggs	Eggs	Animal-based (other)	50	1.19243	0.3385	0.00677	0.00807277	0.3325	0.00665	0.00792968	0.37	0.0074	0.00882401	1.775	0.0355	0.0423314	0.00765	0.000153	0.000182442	0.000755	1.51e-05	1.80057e-05	0.00177	3.54e-05	4.22121e-05	0.0002605	5.21e-06	6.21258e-06	5.9e-05	1.18e-06	1.40707e-06	2.425	0.0485	0.057833	1.97	0.0394	0.0469819	1.9e-08	3.8e-10	4.53125e-10	0.01105	0.000221	0.000263528	3.315e-11	6.63e-13	7.90583e-13
41104020	Pinto, calico, or red Mexican beans, dry, cooked, fat not added in cooking	Protein Foods	Legumes	Legumes and soy products	Plant-based, other	90	0.635964	0.006975	7.75e-05	4.92872e-05	0.006795	7.55e-05	4.80153e-05	0.005319	5.91e-05	3.75855e-05	0.07803	0.000867	0.000551381	0.0003051	3.39e-06	2.15592e-06	3.753e-05	4.17e-07	2.65197e-07	5.76e-05	6.4e-07	4.07017e-07	8.289e-06	9.21e-08	5.85723e-08	2.304e-06	2.56e-08	1.62807e-08	0.03204	0.000356	0.000226403	0.1674	0.00186	0.00118289	3.402e-10	3.78e-12	2.40395e-12	0.005553	6.17e-05	3.9239e-05	2.781e-12	3.09e-14	1.96513e-14
42111200	Peanuts, dry roasted, salted	Protein Foods	Nuts and seeds	Nuts and seeds	Nuts and seeds	30	0.397478	0.0717	0.00239	0.000949972	0.0702	0.00234	0.000930098	0.1803	0.00601	0.00238884	0.318	0.0106	0.00421326	0.001044	3.48e-05	1.38322e-05	0.0002184	7.28e-06	2.89364e-06	0.000657	2.19e-05	8.70476e-06	7.59e-05	2.53e-06	1.00562e-06	2.121e-05	7.07e-07	2.81017e-07	0.2655	0.00885	0.00351768	0.1431	0.00477	0.00189597	3.27e-09	1.09e-10	4.33251e-11	0.00525	0.000175	6.95586e-05	7.23e-12	2.41e-13	9.57921e-14
56203010	Oatmeal, cooked, regular, fat not added in cooking	Grains	Grains	Cooked Cereals	Plant-based, other	234	4.37226	0.046566	0.000199	0.000870079	0.045396	0.000194	0.000848218	0.194688	0.000832	0.00363772	0.233064	0.000996	0.00435477	0.00075348	3.22e-06	1.40787e-05	0.00016848	7.2e-07	3.14802e-06	0.0004446	1.9e-06	8.30729e-06	0.000125892	5.38e-07	2.35227e-06	1.40166e-05	5.99e-08	2.61898e-07	0.37206	0.00159	0.00695189	0.13221	0.000565	0.00247032	2.808e-09	1.2e-11	5.24671e-11	0.0106236	4.54e-05	0.0001985	5.967e-12	2.55e-14	1.11493e-13
56205008	Rice, white, cooked, fat not added in cooking	Grains	Grains	Cooked Grains	Plant-based, other	140	3.17982	0.2044	0.00146	0.00464254	0.11886	0.000849	0.00269967	0.1337	0.000955	0.00303673	0.8162	0.00583	0.0185384	0.003094	2.21e-05	7.02741e-05	0.0003094	2.21e-06	7.02741e-06	0.0004914	3.51e-06	1.11612e-05	0.0001582	1.13e-06	3.5932e-06	1.2278e-05	8.77e-08	2.7887e-07	2.198	0.0157	0.0499232	0.707	0.00505	0.0160581	7.028e-09	5.02e-11	1.59627e-10	0.04326	0.000309	0.000982565	1.0934e-11	7.81e-14	2.48344e-13
63107010	Banana, raw	Fruit	Fruits	Fruits	Plant-based, other	140	9.53947	0.02772	0.000198	0.00188881	0.02646	0.000189	0.00180296	0.011676	8.34e-05	0.000795591	0.2996	0.00214	0.0204145	0.0011298	8.07e-06	7.69835e-05	0.0002352	1.68e-06	1.60263e-05	0.0009954	7.11e-06	6.78256e-05	5.95e-05	4.25e-07	4.05427e-06	3.248e-05	2.32e-07	2.21316e-06	0.2268	0.00162	0.0154539	0.1932	0.00138	0.0131645	2.002e-09	1.43e-11	1.36414e-10	0.0336	0.00024	0.00228947	4.256e-12	3.04e-14	2.9e-13
75113000	Lettuce, raw	Vegetables	Vegetables	Vegetables, excluding starchy	Plant-based, other	85	10.3344	0.030345	0.000357	0.00368939	0.029155	0.000343	0.00354471	0.016745	0.000197	0.00203588	0.26095	0.00307	0.0317267	0.00060605	7.13e-06	7.36844e-05	0.00011475	1.35e-06	1.39515e-05	0.00015215	1.79e-06	1.84986e-05	2.1335e-05	2.51e-07	2.59394e-06	4.4285e-06	5.21e-08	5.38423e-07	0.17	0.002	0.0206688	0.1343	0.00158	0.0163284	2.9325e-09	3.45e-11	3.56538e-10	0.005372	6.32e-05	0.000653135	6.4175e-12	7.55e-14	7.80249e-13
83106000	Italian dressing, made with vinegar and oil	Fats and Oils	Fats and Oils	Oils	Plant-based, other	30	0.794956	0.093	0.0031	0.00246436	0.0918	0.00306	0.00243256	0.1746	0.00582	0.00462664	0.504	0.0168	0.0133553	0.000987	3.29e-05	2.6154e-05	0.0002271	7.57e-06	6.01781e-06	0.000564	1.88e-05	1.49452e-05	9.24e-05	3.08e-06	2.44846e-06	1.977e-05	6.59e-07	5.23876e-07	10.56	0.352	0.279824	0.516	0.0172	0.0136732	5.22e-09	1.74e-10	1.38322e-10	0.00693	0.000231	0.000183635	1.248e-11	4.16e-13	3.30702e-13
92552010	Fruit flavored drink, powdered, reconstituted, diet	Beverages, Nonalcoholic	Beverages, Nonalcoholic	Diet Beverages	Other	240	7.94956	0.000312	1.3e-06	1.03344e-05	0.0002976	1.24e-06	9.85745e-06	0.000468	1.95e-06	1.55016e-05	0.003144	1.31e-05	0.000104139	1.8072e-05	7.53e-08	5.98602e-07	9.36e-07	3.9e-09	3.10033e-08	2.0016e-06	8.34e-09	6.62993e-08	4.92e-07	2.05e-09	1.62966e-08	1.3128e-07	5.47e-10	4.34841e-09	0.003192	1.33e-05	0.000105729	0.002712	1.13e-05	8.983e-05	2.712e-11	1.13e-13	8.983e-13	3.264e-05	1.36e-07	1.08114e-06	3.36e-14	1.4e-16	1.11294e-15
			Emissions from Diet							0.201481			0.156211			0.153112			1.27577			0.00181734			0.000541163			0.00139688			0.000390116			7.8588e-05			1.03528			2.18529			9.08344e-09			0.00769449			2.18191e-11
TABLE 5: EMISSION CALCULATION FOR S3M1
		Characteristics of select foods						Impact Categories
WWEIA Foodcode	Food Description	USDA Main Group	Food subgroup	HENI category	Main ingredient contributing to environmental impacts	RACC (g/serving)	Qty of Diet	Global warming, shorter term (kg CO2 eq/serving)			Global warming, long term (kg CO2 eq/serving)			Land occupation, biodiversity (ha-yr arable/serving)			Fossil energy use (MJ/serving)			Mineral resources use (kg deprived/serving)			Freshwater acidification (kg SO2 eq/serving)			Terrestrial acidification (kg SO2 eq/serving)			Freshwater eutrophication (kg PO4---P- eq/serving)			Marine eutrophication (kg N eq/serving)			Freshwater ecotoxicity (CTUe/serving)			Ionizing radiation (Bq C-14 eq/serving)			Ozone Layer Depletion (kg CFC-11 eq/serving)			Water use (m3/serving)			Photochemical oxidant formation (DALYs/serving)
								HH, EQ			HH, EQ			EQ									EQ			EQ			EQ			EQ			EQ			HH, EQ			HH, EQ						HH
								Mean	Factor	Future Food	Mean	Factor	FF	Mean	Factor	FF	Mean	Factor	FF	Mean	Factor	FF	Mean	Factor	FF	Mean	Factor	FF	Mean	Factor	FF	Mean	Factor	FF	Mean	Factor	FF	Mean	Factor	FF	Mean	Factor	FF	Mean	Factor	FF	Mean	Factor	FF
11111000	Milk, whole	Milk and Dairy	Dairy	Milk	Dairy	244	8.10492	0.62952	0.00258	0.0209107	0.40504	0.00166	0.0134542	0.29768	0.00122	0.009888	2.03496	0.00834	0.067595	0.0027328	1.12e-05	9.07751e-05	0.00102724	4.21e-06	3.41217e-05	0.0026596	1.09e-05	8.83436e-05	0.00025376	1.04e-06	8.42912e-06	8.906e-05	3.65e-07	2.9583e-06	1.70312	0.00698	0.0565723	3.172	0.013	0.105364	1.88856e-08	7.74e-11	6.27321e-10	0.0207888	8.52e-05	0.000690539	3.6844e-11	1.51e-13	1.22384e-12
21500100	Ground beef, cooked	Protein Foods	Beef	Red meat	Beef	85	2.4639	3.1705	0.0373	0.0919033	2.227	0.0262	0.0645541	2.227	0.0262	0.0645541	15.13	0.178	0.438573	0.024225	0.000285	0.00070221	0.0081855	9.63e-05	0.000237273	0.02431	0.000286	0.000704674	0.002346	2.76e-05	6.80035e-05	0.0008585	1.01e-05	2.48853e-05	9.605	0.113	0.27842	25.5	0.3	0.739169	1.2665e-07	1.49e-09	3.6712e-09	7.106e-05	8.36e-07	2.05982e-06	2.635e-10	3.1e-12	7.63808e-12
24144210	Chicken, drumstick, fried, no coating, skin eaten, NS as to type of fat added in cooking	Protein Foods	Poultry	Poultry	Poultry	85	2.02623	0.44115	0.00519	0.0105161	0.41395	0.00487	0.00986773	0.73865	0.00869	0.0176079	3.9865	0.0469	0.0950301	0.005406	6.36e-05	0.000128868	0.0016235	1.91e-05	3.87009e-05	0.0048365	5.69e-05	0.000115292	0.00069615	8.19e-06	1.65948e-05	0.00016405	1.93e-06	3.91062e-06	2.2015	0.0259	0.0524793	4.352	0.0512	0.103743	3.74e-08	4.4e-10	8.9154e-10	0.02006	0.000236	0.00047819	5.4655e-11	6.43e-13	1.30286e-12
25221405	Pork sausage	Protein Foods	Processed meat	Cured Meats/Poultry	Processed meat	55	0.810492	0.3905	0.0071	0.00575449	0.2761	0.00502	0.00406867	0.2354	0.00428	0.00346891	4.3615	0.0793	0.064272	0.0027445	4.99e-05	4.04436e-05	0.0009295	1.69e-05	1.36973e-05	0.0028435	5.17e-05	4.19024e-05	0.0002904	5.28e-06	4.2794e-06	0.0001848	3.36e-06	2.72325e-06	1.408	0.0256	0.0207486	22.605	0.411	0.333112	1.8205e-08	3.31e-10	2.68273e-10	0.0627	0.00114	0.000923961	3.1075e-11	5.65e-13	4.57928e-13
26137120	Salmon, baked or broiled, made with oil	Protein Foods	Seafood	Seafood	Seafood	85	4.05246	0.68255	0.00803	0.0325413	0.66555	0.00783	0.0317308	0.3995	0.0047	0.0190466	7.5905	0.0893	0.361885	0.005423	6.38e-05	0.000258547	0.0022015	2.59e-05	0.000104959	0.002856	3.36e-05	0.000136163	0.005474	6.44e-05	0.000260978	0.0006987	8.22e-06	3.33112e-05	2.8475	0.0335	0.135757	9.095	0.107	0.433613	3.1535e-08	3.71e-10	1.50346e-09	0.0034765	4.09e-05	0.000165746	1.496e-10	1.76e-12	7.13233e-12
31103010	Egg, whole, boiled or poached	Protein Foods	Eggs	Eggs	Animal-based (other)	50	1.21574	0.3385	0.00677	0.00823054	0.3325	0.00665	0.00808465	0.37	0.0074	0.00899645	1.775	0.0355	0.0431586	0.00765	0.000153	0.000186008	0.000755	1.51e-05	1.83576e-05	0.00177	3.54e-05	4.30371e-05	0.0002605	5.21e-06	6.33399e-06	5.9e-05	1.18e-06	1.43457e-06	2.425	0.0485	0.0589632	1.97	0.0394	0.0479	1.9e-08	3.8e-10	4.6198e-10	0.01105	0.000221	0.000268678	3.315e-11	6.63e-13	8.06033e-13
41104020	Pinto, calico, or red Mexican beans, dry, cooked, fat not added in cooking	Protein Foods	Legumes	Legumes and soy products	Plant-based, other	90	0.778072	0.006975	7.75e-05	6.03006e-05	0.006795	7.55e-05	5.87445e-05	0.005319	5.91e-05	4.59841e-05	0.07803	0.000867	0.000674589	0.0003051	3.39e-06	2.63767e-06	3.753e-05	4.17e-07	3.24456e-07	5.76e-05	6.4e-07	4.97966e-07	8.289e-06	9.21e-08	7.16605e-08	2.304e-06	2.56e-08	1.99187e-08	0.03204	0.000356	0.000276994	0.1674	0.00186	0.00144721	3.402e-10	3.78e-12	2.94111e-12	0.005553	6.17e-05	4.80071e-05	2.781e-12	3.09e-14	2.40424e-14
42111200	Peanuts, dry roasted, salted	Protein Foods	Nuts and seeds	Nuts and seeds	Nuts and seeds	30	0.405246	0.0717	0.00239	0.000968538	0.0702	0.00234	0.000948276	0.1803	0.00601	0.00243553	0.318	0.0106	0.00429561	0.001044	3.48e-05	1.41026e-05	0.0002184	7.28e-06	2.95019e-06	0.000657	2.19e-05	8.87489e-06	7.59e-05	2.53e-06	1.02527e-06	2.121e-05	7.07e-07	2.86509e-07	0.2655	0.00885	0.00358643	0.1431	0.00477	0.00193302	3.27e-09	1.09e-10	4.41718e-11	0.00525	0.000175	7.09181e-05	7.23e-12	2.41e-13	9.76643e-14
56203010	Oatmeal, cooked, regular, fat not added in cooking	Grains	Grains	Cooked Cereals	Plant-based, other	234	4.45771	0.046566	0.000199	0.000887084	0.045396	0.000194	0.000864795	0.194688	0.000832	0.00370881	0.233064	0.000996	0.00443988	0.00075348	3.22e-06	1.43538e-05	0.00016848	7.2e-07	3.20955e-06	0.0004446	1.9e-06	8.46964e-06	0.000125892	5.38e-07	2.39825e-06	1.40166e-05	5.99e-08	2.67017e-07	0.37206	0.00159	0.00708775	0.13221	0.000565	0.0025186	2.808e-09	1.2e-11	5.34925e-11	0.0106236	4.54e-05	0.00020238	5.967e-12	2.55e-14	1.13672e-13
56205008	Rice, white, cooked, fat not added in cooking	Grains	Grains	Cooked Grains	Plant-based, other	140	3.24197	0.2044	0.00146	0.00473327	0.11886	0.000849	0.00275243	0.1337	0.000955	0.00309608	0.8162	0.00583	0.0189007	0.003094	2.21e-05	7.16475e-05	0.0003094	2.21e-06	7.16475e-06	0.0004914	3.51e-06	1.13793e-05	0.0001582	1.13e-06	3.66342e-06	1.2278e-05	8.77e-08	2.84321e-07	2.198	0.0157	0.0508989	0.707	0.00505	0.0163719	7.028e-09	5.02e-11	1.62747e-10	0.04326	0.000309	0.00100177	1.0934e-11	7.81e-14	2.53198e-13
63107010	Banana, raw	Fruit	Fruits	Fruits	Plant-based, other	140	9.7259	0.02772	0.000198	0.00192573	0.02646	0.000189	0.0018382	0.011676	8.34e-05	0.00081114	0.2996	0.00214	0.0208134	0.0011298	8.07e-06	7.8488e-05	0.0002352	1.68e-06	1.63395e-05	0.0009954	7.11e-06	6.91512e-05	5.95e-05	4.25e-07	4.13351e-06	3.248e-05	2.32e-07	2.25641e-06	0.2268	0.00162	0.015756	0.1932	0.00138	0.0134217	2.002e-09	1.43e-11	1.3908e-10	0.0336	0.00024	0.00233422	4.256e-12	3.04e-14	2.95667e-13
75113000	Lettuce, raw	Vegetables	Vegetables	Vegetables, excluding starchy	Plant-based, other	85	10.5364	0.030345	0.000357	0.00376149	0.029155	0.000343	0.00361398	0.016745	0.000197	0.00207567	0.26095	0.00307	0.0323467	0.00060605	7.13e-06	7.51245e-05	0.00011475	1.35e-06	1.42241e-05	0.00015215	1.79e-06	1.88601e-05	2.1335e-05	2.51e-07	2.64464e-06	4.4285e-06	5.21e-08	5.48946e-07	0.17	0.002	0.0210728	0.1343	0.00158	0.0166475	2.9325e-09	3.45e-11	3.63506e-10	0.005372	6.32e-05	0.0006659	6.4175e-12	7.55e-14	7.95498e-13
83106000	Italian dressing, made with vinegar and oil	Fats and Oils	Fats and Oils	Oils	Plant-based, other	30	0.810492	0.093	0.0031	0.00251253	0.0918	0.00306	0.00248011	0.1746	0.00582	0.00471706	0.504	0.0168	0.0136163	0.000987	3.29e-05	2.66652e-05	0.0002271	7.57e-06	6.13542e-06	0.000564	1.88e-05	1.52373e-05	9.24e-05	3.08e-06	2.49632e-06	1.977e-05	6.59e-07	5.34114e-07	10.56	0.352	0.285293	0.516	0.0172	0.0139405	5.22e-09	1.74e-10	1.41026e-10	0.00693	0.000231	0.000187224	1.248e-11	4.16e-13	3.37165e-13
92552010	Fruit flavored drink, powdered, reconstituted, diet	Beverages, Nonalcoholic	Beverages, Nonalcoholic	Diet Beverages	Other	240	8.10491	0.000312	1.3e-06	1.05364e-05	0.0002976	1.24e-06	1.00501e-05	0.000468	1.95e-06	1.58046e-05	0.003144	1.31e-05	0.000106174	1.8072e-05	7.53e-08	6.103e-07	9.36e-07	3.9e-09	3.16091e-08	2.0016e-06	8.34e-09	6.75949e-08	4.92e-07	2.05e-09	1.66151e-08	1.3128e-07	5.47e-10	4.43339e-09	0.003192	1.33e-05	0.000107795	0.002712	1.13e-05	9.15855e-05	2.712e-11	1.13e-13	9.15855e-13	3.264e-05	1.36e-07	1.10227e-06	3.36e-14	1.4e-16	1.13469e-15
		Emissiosns from Diet								0.184716			0.144327			0.140468			1.16571			0.00169048			0.000497489			0.00126195			0.000381069			7.3425e-05			0.987021			1.82927			8.33166e-09			0.00704069			2.04791e-11
TABLE 6: EMISSION CALCULATION FOR S3M2
		Characteristics of select foods						Impact Categories
WWEIA Foodcode	Food Description	USDA Main Group	Food subgroup	HENI category	Main ingredient contributing to environmental impacts	RACC (g/serving)	Qty of Diet	Global warming, shorter term (kg CO2 eq/serving)			Global warming, long term (kg CO2 eq/serving)			Land occupation, biodiversity (ha-yr arable/serving)			Fossil energy use (MJ/serving)			Mineral resources use (kg deprived/serving)			Freshwater acidification (kg SO2 eq/serving)			Terrestrial acidification (kg SO2 eq/serving)			Freshwater eutrophication (kg PO4---P- eq/serving)			Marine eutrophication (kg N eq/serving)			Freshwater ecotoxicity (CTUe/serving)			Ionizing radiation (Bq C-14 eq/serving)			Ozone Layer Depletion (kg CFC-11 eq/serving)			Water use (m3/serving)			Photochemical oxidant formation (DALYs/serving)
								HH, EQ			HH, EQ			EQ									EQ			EQ			EQ			EQ			EQ			HH, EQ			HH, EQ						HH
								Mean	Factor	Future Food	Mean	Factor	FF	Mean	Factor	FF	Mean	Factor	FF	Mean	Factor	FF	Mean	Factor	FF	Mean	Factor	FF	Mean	Factor	FF	Mean	Factor	FF	Mean	Factor	FF	Mean	Factor	FF	Mean	Factor	FF	Mean	Factor	FF	Mean	Factor	FF
11111000	Milk, whole	Milk and Dairy	Dairy	Milk	Dairy	244	8.02042	0.62952	0.00258	0.0206927	0.40504	0.00166	0.0133139	0.29768	0.00122	0.00978492	2.03496	0.00834	0.0668903	0.0027328	1.12e-05	8.98288e-05	0.00102724	4.21e-06	3.3766e-05	0.0026596	1.09e-05	8.74226e-05	0.00025376	1.04e-06	8.34124e-06	8.906e-05	3.65e-07	2.92745e-06	1.70312	0.00698	0.0559826	3.172	0.013	0.104266	1.88856e-08	7.74e-11	6.20781e-10	0.0207888	8.52e-05	0.00068334	3.6844e-11	1.51e-13	1.21108e-12
21500100	Ground beef, cooked	Protein Foods	Beef	Red meat	Beef	85	2.43821	3.1705	0.0373	0.0909452	2.227	0.0262	0.0638811	2.227	0.0262	0.0638811	15.13	0.178	0.434001	0.024225	0.000285	0.00069489	0.0081855	9.63e-05	0.0002348	0.02431	0.000286	0.000697328	0.002346	2.76e-05	6.72946e-05	0.0008585	1.01e-05	2.46259e-05	9.605	0.113	0.275518	25.5	0.3	0.731463	1.2665e-07	1.49e-09	3.63293e-09	7.106e-05	8.36e-07	2.03834e-06	2.635e-10	3.1e-12	7.55845e-12
24144210	Chicken, drumstick, fried, no coating, skin eaten, NS as to type of fat added in cooking	Protein Foods	Poultry	Poultry	Poultry	85	2.21364	0.44115	0.00519	0.0114888	0.41395	0.00487	0.0107804	0.73865	0.00869	0.0192365	3.9865	0.0469	0.10382	0.005406	6.36e-05	0.000140787	0.0016235	1.91e-05	4.22805e-05	0.0048365	5.69e-05	0.000125956	0.00069615	8.19e-06	1.81297e-05	0.00016405	1.93e-06	4.27232e-06	2.2015	0.0259	0.0573332	4.352	0.0512	0.113338	3.74e-08	4.4e-10	9.74001e-10	0.02006	0.000236	0.000522419	5.4655e-11	6.43e-13	1.42337e-12
25221405	Pork sausage	Protein Foods	Processed meat	Cured Meats/Poultry	Processed meat	55	0.802042	0.3905	0.0071	0.0056945	0.2761	0.00502	0.00402625	0.2354	0.00428	0.00343274	4.3615	0.0793	0.063602	0.0027445	4.99e-05	4.00219e-05	0.0009295	1.69e-05	1.35545e-05	0.0028435	5.17e-05	4.14656e-05	0.0002904	5.28e-06	4.23478e-06	0.0001848	3.36e-06	2.69486e-06	1.408	0.0256	0.0205323	22.605	0.411	0.329639	1.8205e-08	3.31e-10	2.65476e-10	0.0627	0.00114	0.000914328	3.1075e-11	5.65e-13	4.53154e-13
26137120	Salmon, baked or broiled, made with oil	Protein Foods	Seafood	Seafood	Seafood	85	4.01021	0.68255	0.00803	0.032202	0.66555	0.00783	0.0314	0.3995	0.0047	0.018848	7.5905	0.0893	0.358112	0.005423	6.38e-05	0.000255852	0.0022015	2.59e-05	0.000103864	0.002856	3.36e-05	0.000134743	0.005474	6.44e-05	0.000258258	0.0006987	8.22e-06	3.29639e-05	2.8475	0.0335	0.134342	9.095	0.107	0.429093	3.1535e-08	3.71e-10	1.48779e-09	0.0034765	4.09e-05	0.000164018	1.496e-10	1.76e-12	7.05797e-12
31103010	Egg, whole, boiled or poached	Protein Foods	Eggs	Eggs	Animal-based (other)	50	1.20306	0.3385	0.00677	0.00814475	0.3325	0.00665	0.00800038	0.37	0.0074	0.00890268	1.775	0.0355	0.0427088	0.00765	0.000153	0.000184069	0.000755	1.51e-05	1.81663e-05	0.00177	3.54e-05	4.25885e-05	0.0002605	5.21e-06	6.26797e-06	5.9e-05	1.18e-06	1.41962e-06	2.425	0.0485	0.0583486	1.97	0.0394	0.0474007	1.9e-08	3.8e-10	4.57164e-10	0.01105	0.000221	0.000265877	3.315e-11	6.63e-13	7.97632e-13
41104020	Pinto, calico, or red Mexican beans, dry, cooked, fat not added in cooking	Protein Foods	Legumes	Legumes and soy products	Plant-based, other	90	0.962451	0.006975	7.75e-05	7.45899e-05	0.006795	7.55e-05	7.2665e-05	0.005319	5.91e-05	5.68809e-05	0.07803	0.000867	0.000834445	0.0003051	3.39e-06	3.26271e-06	3.753e-05	4.17e-07	4.01342e-07	5.76e-05	6.4e-07	6.15969e-07	8.289e-06	9.21e-08	8.86417e-08	2.304e-06	2.56e-08	2.46387e-08	0.03204	0.000356	0.000342633	0.1674	0.00186	0.00179016	3.402e-10	3.78e-12	3.63806e-12	0.005553	6.17e-05	5.93832e-05	2.781e-12	3.09e-14	2.97397e-14
42111200	Peanuts, dry roasted, salted	Protein Foods	Nuts and seeds	Nuts and seeds	Nuts and seeds	30	0.401021	0.0717	0.00239	0.000958441	0.0702	0.00234	0.00093839	0.1803	0.00601	0.00241014	0.318	0.0106	0.00425082	0.001044	3.48e-05	1.39555e-05	0.0002184	7.28e-06	2.91943e-06	0.000657	2.19e-05	8.78236e-06	7.59e-05	2.53e-06	1.01458e-06	2.121e-05	7.07e-07	2.83522e-07	0.2655	0.00885	0.00354904	0.1431	0.00477	0.00191287	3.27e-09	1.09e-10	4.37113e-11	0.00525	0.000175	7.01787e-05	7.23e-12	2.41e-13	9.66461e-14
56203010	Oatmeal, cooked, regular, fat not added in cooking	Grains	Grains	Cooked Cereals	Plant-based, other	234	4.41123	0.046566	0.000199	0.000877835	0.045396	0.000194	0.000855779	0.194688	0.000832	0.00367015	0.233064	0.000996	0.00439359	0.00075348	3.22e-06	1.42042e-05	0.00016848	7.2e-07	3.17609e-06	0.0004446	1.9e-06	8.38134e-06	0.000125892	5.38e-07	2.37324e-06	1.40166e-05	5.99e-08	2.64233e-07	0.37206	0.00159	0.00701386	0.13221	0.000565	0.00249235	2.808e-09	1.2e-11	5.29348e-11	0.0106236	4.54e-05	0.00020027	5.967e-12	2.55e-14	1.12486e-13
56205008	Rice, white, cooked, fat not added in cooking	Grains	Grains	Cooked Grains	Plant-based, other	140	3.20817	0.2044	0.00146	0.00468393	0.11886	0.000849	0.00272374	0.1337	0.000955	0.0030638	0.8162	0.00583	0.0187036	0.003094	2.21e-05	7.09006e-05	0.0003094	2.21e-06	7.09006e-06	0.0004914	3.51e-06	1.12607e-05	0.0001582	1.13e-06	3.62523e-06	1.2278e-05	8.77e-08	2.81356e-07	2.198	0.0157	0.0503683	0.707	0.00505	0.0162013	7.028e-09	5.02e-11	1.6105e-10	0.04326	0.000309	0.000991324	1.0934e-11	7.81e-14	2.50558e-13
63107010	Banana, raw	Fruit	Fruits	Fruits	Plant-based, other	140	9.62451	0.02772	0.000198	0.00190565	0.02646	0.000189	0.00181903	0.011676	8.34e-05	0.000802684	0.2996	0.00214	0.0205965	0.0011298	8.07e-06	7.76698e-05	0.0002352	1.68e-06	1.61692e-05	0.0009954	7.11e-06	6.84303e-05	5.95e-05	4.25e-07	4.09042e-06	3.248e-05	2.32e-07	2.23289e-06	0.2268	0.00162	0.0155917	0.1932	0.00138	0.0132818	2.002e-09	1.43e-11	1.3763e-10	0.0336	0.00024	0.00230988	4.256e-12	3.04e-14	2.92585e-13
75113000	Lettuce, raw	Vegetables	Vegetables	Vegetables, excluding starchy	Plant-based, other	85	10.4266	0.030345	0.000357	0.00372228	0.029155	0.000343	0.00357631	0.016745	0.000197	0.00205403	0.26095	0.00307	0.0320095	0.00060605	7.13e-06	7.43413e-05	0.00011475	1.35e-06	1.40758e-05	0.00015215	1.79e-06	1.86635e-05	2.1335e-05	2.51e-07	2.61706e-06	4.4285e-06	5.21e-08	5.43223e-07	0.17	0.002	0.0208531	0.1343	0.00158	0.016474	2.9325e-09	3.45e-11	3.59716e-10	0.005372	6.32e-05	0.000658958	6.4175e-12	7.55e-14	7.87205e-13
83106000	Italian dressing, made with vinegar and oil	Fats and Oils	Fats and Oils	Oils	Plant-based, other	30	0.802042	0.093	0.0031	0.00248633	0.0918	0.00306	0.00245425	0.1746	0.00582	0.00466789	0.504	0.0168	0.0134743	0.000987	3.29e-05	2.63872e-05	0.0002271	7.57e-06	6.07146e-06	0.000564	1.88e-05	1.50784e-05	9.24e-05	3.08e-06	2.47029e-06	1.977e-05	6.59e-07	5.28546e-07	10.56	0.352	0.282319	0.516	0.0172	0.0137951	5.22e-09	1.74e-10	1.39555e-10	0.00693	0.000231	0.000185272	1.248e-11	4.16e-13	3.3365e-13
92552010	Fruit flavored drink, powdered, reconstituted, diet	Beverages, Nonalcoholic	Beverages, Nonalcoholic	Diet Beverages	Other	240	8.02043	0.000312	1.3e-06	1.04266e-05	0.0002976	1.24e-06	9.94533e-06	0.000468	1.95e-06	1.56398e-05	0.003144	1.31e-05	0.000105068	1.8072e-05	7.53e-08	6.03938e-07	9.36e-07	3.9e-09	3.12797e-08	2.0016e-06	8.34e-09	6.68904e-08	4.92e-07	2.05e-09	1.64419e-08	1.3128e-07	5.47e-10	4.38718e-09	0.003192	1.33e-05	0.000106672	0.002712	1.13e-05	9.06309e-05	2.712e-11	1.13e-13	9.06309e-13	3.264e-05	1.36e-07	1.09078e-06	3.36e-14	1.4e-16	1.12286e-15
		Emissions from Diet								0.183887			0.143852			0.140827			1.1635			0.00168677			0.000496366			0.00126078			0.000378822			7.30669e-05			0.982201			1.82124			8.33729e-09			0.00702838			2.04057e-11
TABLE 7: EMISSION CALCULATION FOR S3M3
S3M3		Characteristics of select foods						Impact Categories
WWEIA Foodcode	Food Description	USDA Main Group	Food subgroup	HENI category	Main ingredient contributing to environmental impacts	RACC (g/serving)	Qty of Diet	Global warming, shorter term (kg CO2 eq/serving)			Global warming, long term (kg CO2 eq/serving)			Land occupation, biodiversity (ha-yr arable/serving)			Fossil energy use (MJ/serving)			Mineral resources use (kg deprived/serving)			Freshwater acidification (kg SO2 eq/serving)			Terrestrial acidification (kg SO2 eq/serving)			Freshwater eutrophication (kg PO4---P- eq/serving)			Marine eutrophication (kg N eq/serving)			Freshwater ecotoxicity (CTUe/serving)			Ionizing radiation (Bq C-14 eq/serving)			Ozone Layer Depletion (kg CFC-11 eq/serving)			Water use (m3/serving)			Photochemical oxidant formation (DALYs/serving)
								HH, EQ			HH, EQ			EQ									EQ			EQ			EQ			EQ			EQ			HH, EQ			HH, EQ						HH
								Mean	Factor	Future Food	Mean	Factor	FF	Mean	Factor	FF	Mean	Factor	FF	Mean	Factor	FF	Mean	Factor	FF	Mean	Factor	FF	Mean	Factor	FF	Mean	Factor	FF	Mean	Factor	FF	Mean	Factor	FF	Mean	Factor	FF	Mean	Factor	FF	Mean	Factor	FF
11111000	Milk, whole	Milk and Dairy	Dairy	Milk	Dairy	244	7.93351	0.62952	0.00258	0.0204685	0.40504	0.00166	0.0131696	0.29768	0.00122	0.00967889	2.03496	0.00834	0.0661655	0.0027328	1.12e-05	8.88553e-05	0.00102724	4.21e-06	3.34001e-05	0.0026596	1.09e-05	8.64753e-05	0.00025376	1.04e-06	8.25085e-06	8.906e-05	3.65e-07	2.89573e-06	1.70312	0.00698	0.0553759	3.172	0.013	0.103136	1.88856e-08	7.74e-11	6.14054e-10	0.0207888	8.52e-05	0.000675935	3.6844e-11	1.51e-13	1.19796e-12
21500100	Ground beef, cooked	Protein Foods	Beef	Red meat	Beef	85	2.41179	3.1705	0.0373	0.0899597	2.227	0.0262	0.0631888	2.227	0.0262	0.0631888	15.13	0.178	0.429298	0.024225	0.000285	0.00068736	0.0081855	9.63e-05	0.000232255	0.02431	0.000286	0.000689771	0.002346	2.76e-05	6.65654e-05	0.0008585	1.01e-05	2.43591e-05	9.605	0.113	0.272532	25.5	0.3	0.723536	1.2665e-07	1.49e-09	3.59356e-09	7.106e-05	8.36e-07	2.01625e-06	2.635e-10	3.1e-12	7.47654e-12
24144210	Chicken, drumstick, fried, no coating, skin eaten, NS as to type of fat added in cooking	Protein Foods	Poultry	Poultry	Poultry	85	2.18965	0.44115	0.00519	0.0113643	0.41395	0.00487	0.0106636	0.73865	0.00869	0.019028	3.9865	0.0469	0.102695	0.005406	6.36e-05	0.000139262	0.0016235	1.91e-05	4.18223e-05	0.0048365	5.69e-05	0.000124591	0.00069615	8.19e-06	1.79332e-05	0.00016405	1.93e-06	4.22602e-06	2.2015	0.0259	0.0567119	4.352	0.0512	0.11211	3.74e-08	4.4e-10	9.63446e-10	0.02006	0.000236	0.000516757	5.4655e-11	6.43e-13	1.40794e-12
25221405	Pork sausage	Protein Foods	Processed meat	Cured Meats/Poultry	Processed meat	55	1.26936	0.3905	0.0071	0.00901247	0.2761	0.00502	0.0063722	0.2354	0.00428	0.00543287	4.3615	0.0793	0.10066	0.0027445	4.99e-05	6.33412e-05	0.0009295	1.69e-05	2.14522e-05	0.0028435	5.17e-05	6.5626e-05	0.0002904	5.28e-06	6.70223e-06	0.0001848	3.36e-06	4.26506e-06	1.408	0.0256	0.0324957	22.605	0.411	0.521708	1.8205e-08	3.31e-10	4.20159e-10	0.0627	0.00114	0.00144707	3.1075e-11	5.65e-13	7.1719e-13
26137120	Salmon, baked or broiled, made with oil	Protein Foods	Seafood	Seafood	Seafood	85	3.96676	0.68255	0.00803	0.0318531	0.66555	0.00783	0.0310597	0.3995	0.0047	0.0186438	7.5905	0.0893	0.354231	0.005423	6.38e-05	0.000253079	0.0022015	2.59e-05	0.000102739	0.002856	3.36e-05	0.000133283	0.005474	6.44e-05	0.000255459	0.0006987	8.22e-06	3.26067e-05	2.8475	0.0335	0.132886	9.095	0.107	0.424443	3.1535e-08	3.71e-10	1.47167e-09	0.0034765	4.09e-05	0.00016224	1.496e-10	1.76e-12	6.98149e-12
31103010	Egg, whole, boiled or poached	Protein Foods	Eggs	Eggs	Animal-based (other)	50	1.19003	0.3385	0.00677	0.00805648	0.3325	0.00665	0.00791368	0.37	0.0074	0.0088062	1.775	0.0355	0.0422459	0.00765	0.000153	0.000182074	0.000755	1.51e-05	1.79694e-05	0.00177	3.54e-05	4.21269e-05	0.0002605	5.21e-06	6.20004e-06	5.9e-05	1.18e-06	1.40423e-06	2.425	0.0485	0.0577163	1.97	0.0394	0.046887	1.9e-08	3.8e-10	4.5221e-10	0.01105	0.000221	0.000262996	3.315e-11	6.63e-13	7.88988e-13
41104020	Pinto, calico, or red Mexican beans, dry, cooked, fat not added in cooking	Protein Foods	Legumes	Legumes and soy products	Plant-based, other	90	1.26936	0.006975	7.75e-05	9.83756e-05	0.006795	7.55e-05	9.58368e-05	0.005319	5.91e-05	7.50193e-05	0.07803	0.000867	0.00110054	0.0003051	3.39e-06	4.30314e-06	3.753e-05	4.17e-07	5.29324e-07	5.76e-05	6.4e-07	8.12392e-07	8.289e-06	9.21e-08	1.16908e-07	2.304e-06	2.56e-08	3.24957e-08	0.03204	0.000356	0.000451893	0.1674	0.00186	0.00236101	3.402e-10	3.78e-12	4.79819e-12	0.005553	6.17e-05	7.83196e-05	2.781e-12	3.09e-14	3.92233e-14
42111200	Peanuts, dry roasted, salted	Protein Foods	Nuts and seeds	Nuts and seeds	Nuts and seeds	30	0.396676	0.0717	0.00239	0.000948055	0.0702	0.00234	0.000928221	0.1803	0.00601	0.00238402	0.318	0.0106	0.00420476	0.001044	3.48e-05	1.38043e-05	0.0002184	7.28e-06	2.8878e-06	0.000657	2.19e-05	8.6872e-06	7.59e-05	2.53e-06	1.00359e-06	2.121e-05	7.07e-07	2.8045e-07	0.2655	0.00885	0.00351058	0.1431	0.00477	0.00189214	3.27e-09	1.09e-10	4.32376e-11	0.00525	0.000175	6.94182e-05	7.23e-12	2.41e-13	9.55988e-14
56203010	Oatmeal, cooked, regular, fat not added in cooking	Grains	Grains	Cooked Cereals	Plant-based, other	234	2.86961	0.046566	0.000199	0.000571053	0.045396	0.000194	0.000556705	0.194688	0.000832	0.00238752	0.233064	0.000996	0.00285813	0.00075348	3.22e-06	9.24015e-06	0.00016848	7.2e-07	2.06612e-06	0.0004446	1.9e-06	5.45226e-06	0.000125892	5.38e-07	1.54385e-06	1.40166e-05	5.99e-08	1.7189e-07	0.37206	0.00159	0.00456268	0.13221	0.000565	0.00162133	2.808e-09	1.2e-11	3.44353e-11	0.0106236	4.54e-05	0.00013028	5.967e-12	2.55e-14	7.31751e-14
56205008	Rice, white, cooked, fat not added in cooking	Grains	Grains	Cooked Grains	Plant-based, other	140	3.17341	0.2044	0.00146	0.00463317	0.11886	0.000849	0.00269422	0.1337	0.000955	0.0030306	0.8162	0.00583	0.018501	0.003094	2.21e-05	7.01323e-05	0.0003094	2.21e-06	7.01323e-06	0.0004914	3.51e-06	1.11387e-05	0.0001582	1.13e-06	3.58595e-06	1.2278e-05	8.77e-08	2.78308e-07	2.198	0.0157	0.0498225	0.707	0.00505	0.0160257	7.028e-09	5.02e-11	1.59305e-10	0.04326	0.000309	0.000980582	1.0934e-11	7.81e-14	2.47843e-13
63107010	Banana, raw	Fruit	Fruits	Fruits	Plant-based, other	140	9.52022	0.02772	0.000198	0.001885	0.02646	0.000189	0.00179932	0.011676	8.34e-05	0.000793986	0.2996	0.00214	0.0203733	0.0011298	8.07e-06	7.68281e-05	0.0002352	1.68e-06	1.5994e-05	0.0009954	7.11e-06	6.76887e-05	5.95e-05	4.25e-07	4.04609e-06	3.248e-05	2.32e-07	2.20869e-06	0.2268	0.00162	0.0154227	0.1932	0.00138	0.0131379	2.002e-09	1.43e-11	1.36139e-10	0.0336	0.00024	0.00228485	4.256e-12	3.04e-14	2.89415e-13
75113000	Lettuce, raw	Vegetables	Vegetables	Vegetables, excluding starchy	Plant-based, other	85	10.3136	0.030345	0.000357	0.00368194	0.029155	0.000343	0.00353755	0.016745	0.000197	0.00203177	0.26095	0.00307	0.0316627	0.00060605	7.13e-06	7.35357e-05	0.00011475	1.35e-06	1.39233e-05	0.00015215	1.79e-06	1.84613e-05	2.1335e-05	2.51e-07	2.58871e-06	4.4285e-06	5.21e-08	5.37337e-07	0.17	0.002	0.0206271	0.1343	0.00158	0.0162954	2.9325e-09	3.45e-11	3.55818e-10	0.005372	6.32e-05	0.000651817	6.4175e-12	7.55e-14	7.78674e-13
83106000	Italian dressing, made with vinegar and oil	Fats and Oils	Fats and Oils	Oils	Plant-based, other	30	0.793351	0.093	0.0031	0.00245939	0.0918	0.00306	0.00242766	0.1746	0.00582	0.0046173	0.504	0.0168	0.0133283	0.000987	3.29e-05	2.61013e-05	0.0002271	7.57e-06	6.00567e-06	0.000564	1.88e-05	1.4915e-05	9.24e-05	3.08e-06	2.44352e-06	1.977e-05	6.59e-07	5.22819e-07	10.56	0.352	0.27926	0.516	0.0172	0.0136456	5.22e-09	1.74e-10	1.38043e-10	0.00693	0.000231	0.000183264	1.248e-11	4.16e-13	3.30034e-13
92552010	Fruit flavored drink, powdered, reconstituted, diet	Beverages, Nonalcoholic	Beverages, Nonalcoholic	Diet Beverages	Other	240	7.93351	0.000312	1.3e-06	1.03136e-05	0.0002976	1.24e-06	9.83755e-06	0.000468	1.95e-06	1.54703e-05	0.003144	1.31e-05	0.000103929	1.8072e-05	7.53e-08	5.97393e-07	9.36e-07	3.9e-09	3.09407e-08	2.0016e-06	8.34e-09	6.61655e-08	4.92e-07	2.05e-09	1.62637e-08	1.3128e-07	5.47e-10	4.33963e-09	0.003192	1.33e-05	0.000105516	0.002712	1.13e-05	8.96487e-05	2.712e-11	1.13e-13	8.96487e-13	3.264e-05	1.36e-07	1.07896e-06	3.36e-14	1.4e-16	1.11069e-15
			Emissions from Diet							0.185002			0.144417			0.140114			1.18743			0.00168851			0.000498089			0.0012691			0.000376456			7.37932e-05			0.981481			1.99689			8.38777e-09			0.00744663			2.04252e-11
TABLE 8: EMISSION CALCULATION FOR S4M1
		Characteristics of select foods						Impact Categories
WWEIA Foodcode	Food Description	USDA Main Group	Food subgroup	HENI category	Main ingredient contributing to environmental impacts	RACC (g/serving)	Qty of Diet	Global warming, shorter term (kg CO2 eq/serving)			Global warming, long term (kg CO2 eq/serving)			Land occupation, biodiversity (ha-yr arable/serving)			Fossil energy use (MJ/serving)			Mineral resources use (kg deprived/serving)			Freshwater acidification (kg SO2 eq/serving)			Terrestrial acidification (kg SO2 eq/serving)			Freshwater eutrophication (kg PO4---P- eq/serving)			Marine eutrophication (kg N eq/serving)			Freshwater ecotoxicity (CTUe/serving)			Ionizing radiation (Bq C-14 eq/serving)			Ozone Layer Depletion (kg CFC-11 eq/serving)			Water use (m3/serving)			Photochemical oxidant formation (DALYs/serving)
								HH, EQ			HH, EQ			EQ									EQ			EQ			EQ			EQ			EQ			HH, EQ			HH, EQ						HH
								Mean	Factor	Future Food	Mean	Factor	FF	Mean	Factor	FF	Mean	Factor	FF	Mean	Factor	FF	Mean	Factor	FF	Mean	Factor	FF	Mean	Factor	FF	Mean	Factor	FF	Mean	Factor	FF	Mean	Factor	FF	Mean	Factor	FF	Mean	Factor	FF	Mean	Factor	FF
11111000	Milk, whole	Milk and Dairy	Dairy	Milk	Dairy	244	8.02548	0.62952	0.00258	0.0207057	0.40504	0.00166	0.0133223	0.29768	0.00122	0.00979109	2.03496	0.00834	0.0669325	0.0027328	1.12e-05	8.98854e-05	0.00102724	4.21e-06	3.37873e-05	0.0026596	1.09e-05	8.74777e-05	0.00025376	1.04e-06	8.3465e-06	8.906e-05	3.65e-07	2.9293e-06	1.70312	0.00698	0.0560179	3.172	0.013	0.104331	1.88856e-08	7.74e-11	6.21172e-10	0.0207888	8.52e-05	0.000683771	3.6844e-11	1.51e-13	1.21185e-12
21500100	Ground beef, cooked	Protein Foods	Beef	Red meat	Beef	85	2.05452	3.1705	0.0373	0.0766337	2.227	0.0262	0.0538285	2.227	0.0262	0.0538285	15.13	0.178	0.365705	0.024225	0.000285	0.000585539	0.0081855	9.63e-05	0.000197851	0.02431	0.000286	0.000587594	0.002346	2.76e-05	5.67048e-05	0.0008585	1.01e-05	2.07507e-05	9.605	0.113	0.232161	25.5	0.3	0.616357	1.2665e-07	1.49e-09	3.06124e-09	7.106e-05	8.36e-07	1.71758e-06	2.635e-10	3.1e-12	6.36902e-12
24144210	Chicken, drumstick, fried, no coating, skin eaten, NS as to type of fat added in cooking	Protein Foods	Poultry	Poultry	Poultry	85	2.00637	0.44115	0.00519	0.0104131	0.41395	0.00487	0.00977102	0.73865	0.00869	0.0174353	3.9865	0.0469	0.0940987	0.005406	6.36e-05	0.000127605	0.0016235	1.91e-05	3.83216e-05	0.0048365	5.69e-05	0.000114162	0.00069615	8.19e-06	1.64322e-05	0.00016405	1.93e-06	3.87229e-06	2.2015	0.0259	0.051965	4.352	0.0512	0.102726	3.74e-08	4.4e-10	8.82802e-10	0.02006	0.000236	0.000473503	5.4655e-11	6.43e-13	1.2901e-12
25221405	Pork sausage	Protein Foods	Processed meat	Cured Meats/Poultry	Processed meat	55	0.802548	0.3905	0.0071	0.00569809	0.2761	0.00502	0.00402879	0.2354	0.00428	0.00343491	4.3615	0.0793	0.0636421	0.0027445	4.99e-05	4.00472e-05	0.0009295	1.69e-05	1.35631e-05	0.0028435	5.17e-05	4.14917e-05	0.0002904	5.28e-06	4.23745e-06	0.0001848	3.36e-06	2.69656e-06	1.408	0.0256	0.0205452	22.605	0.411	0.329847	1.8205e-08	3.31e-10	2.65643e-10	0.0627	0.00114	0.000914905	3.1075e-11	5.65e-13	4.5344e-13
26137120	Salmon, baked or broiled, made with oil	Protein Foods	Seafood	Seafood	Seafood	85	4.01274	0.68255	0.00803	0.0322223	0.66555	0.00783	0.0314198	0.3995	0.0047	0.0188599	7.5905	0.0893	0.358338	0.005423	6.38e-05	0.000256013	0.0022015	2.59e-05	0.00010393	0.002856	3.36e-05	0.000134828	0.005474	6.44e-05	0.00025842	0.0006987	8.22e-06	3.29847e-05	2.8475	0.0335	0.134427	9.095	0.107	0.429363	3.1535e-08	3.71e-10	1.48873e-09	0.0034765	4.09e-05	0.000164121	1.496e-10	1.76e-12	7.06242e-12
31103010	Egg, whole, boiled or poached	Protein Foods	Eggs	Eggs	Animal-based (other)	50	1.18856	0.3385	0.00677	0.00804655	0.3325	0.00665	0.00790392	0.37	0.0074	0.00879534	1.775	0.0355	0.0421939	0.00765	0.000153	0.00018185	0.000755	1.51e-05	1.79472e-05	0.00177	3.54e-05	4.2075e-05	0.0002605	5.21e-06	6.19239e-06	5.9e-05	1.18e-06	1.4025e-06	2.425	0.0485	0.0576451	1.97	0.0394	0.0468292	1.9e-08	3.8e-10	4.51653e-10	0.01105	0.000221	0.000262672	3.315e-11	6.63e-13	7.88015e-13
41104020	Pinto, calico, or red Mexican beans, dry, cooked, fat not added in cooking	Protein Foods	Legumes	Legumes and soy products	Plant-based, other	90	1.15567	0.006975	7.75e-05	8.95644e-05	0.006795	7.55e-05	8.7253e-05	0.005319	5.91e-05	6.83001e-05	0.07803	0.000867	0.00100197	0.0003051	3.39e-06	3.91772e-06	3.753e-05	4.17e-07	4.81914e-07	5.76e-05	6.4e-07	7.39628e-07	8.289e-06	9.21e-08	1.06437e-07	2.304e-06	2.56e-08	2.95851e-08	0.03204	0.000356	0.000411418	0.1674	0.00186	0.00214954	3.402e-10	3.78e-12	4.36843e-12	0.005553	6.17e-05	7.13048e-05	2.781e-12	3.09e-14	3.57102e-14
42111200	Peanuts, dry roasted, salted	Protein Foods	Nuts and seeds	Nuts and seeds	Nuts and seeds	30	0.401274	0.0717	0.00239	0.000959045	0.0702	0.00234	0.000938981	0.1803	0.00601	0.00241166	0.318	0.0106	0.00425351	0.001044	3.48e-05	1.39643e-05	0.0002184	7.28e-06	2.92128e-06	0.000657	2.19e-05	8.7879e-06	7.59e-05	2.53e-06	1.01522e-06	2.121e-05	7.07e-07	2.83701e-07	0.2655	0.00885	0.00355128	0.1431	0.00477	0.00191408	3.27e-09	1.09e-10	4.37389e-11	0.00525	0.000175	7.0223e-05	7.23e-12	2.41e-13	9.6707e-14
56203010	Oatmeal, cooked, regular, fat not added in cooking	Grains	Grains	Cooked Cereals	Plant-based, other	234	4.41401	0.046566	0.000199	0.000878389	0.045396	0.000194	0.000856319	0.194688	0.000832	0.00367246	0.233064	0.000996	0.00439636	0.00075348	3.22e-06	1.42131e-05	0.00016848	7.2e-07	3.17809e-06	0.0004446	1.9e-06	8.38663e-06	0.000125892	5.38e-07	2.37474e-06	1.40166e-05	5.99e-08	2.64399e-07	0.37206	0.00159	0.00701828	0.13221	0.000565	0.00249392	2.808e-09	1.2e-11	5.29682e-11	0.0106236	4.54e-05	0.000200396	5.967e-12	2.55e-14	1.12557e-13
56205008	Rice, white, cooked, fat not added in cooking	Grains	Grains	Cooked Grains	Plant-based, other	140	3.21019	0.2044	0.00146	0.00468688	0.11886	0.000849	0.00272545	0.1337	0.000955	0.00306573	0.8162	0.00583	0.0187154	0.003094	2.21e-05	7.09453e-05	0.0003094	2.21e-06	7.09453e-06	0.0004914	3.51e-06	1.12678e-05	0.0001582	1.13e-06	3.62752e-06	1.2278e-05	8.77e-08	2.81534e-07	2.198	0.0157	0.0504	0.707	0.00505	0.0162115	7.028e-09	5.02e-11	1.61152e-10	0.04326	0.000309	0.000991949	1.0934e-11	7.81e-14	2.50716e-13
63107010	Banana, raw	Fruit	Fruits	Fruits	Plant-based, other	140	9.63058	0.02772	0.000198	0.00190685	0.02646	0.000189	0.00182018	0.011676	8.34e-05	0.00080319	0.2996	0.00214	0.0206094	0.0011298	8.07e-06	7.77188e-05	0.0002352	1.68e-06	1.61794e-05	0.0009954	7.11e-06	6.84734e-05	5.95e-05	4.25e-07	4.093e-06	3.248e-05	2.32e-07	2.23429e-06	0.2268	0.00162	0.0156015	0.1932	0.00138	0.0132902	2.002e-09	1.43e-11	1.37717e-10	0.0336	0.00024	0.00231134	4.256e-12	3.04e-14	2.9277e-13
75113000	Lettuce, raw	Vegetables	Vegetables	Vegetables, excluding starchy	Plant-based, other	85	10.4331	0.030345	0.000357	0.00372463	0.029155	0.000343	0.00357856	0.016745	0.000197	0.00205533	0.26095	0.00307	0.0320297	0.00060605	7.13e-06	7.43882e-05	0.00011475	1.35e-06	1.40847e-05	0.00015215	1.79e-06	1.86753e-05	2.1335e-05	2.51e-07	2.61871e-06	4.4285e-06	5.21e-08	5.43566e-07	0.17	0.002	0.0208663	0.1343	0.00158	0.0164843	2.9325e-09	3.45e-11	3.59943e-10	0.005372	6.32e-05	0.000659374	6.4175e-12	7.55e-14	7.87701e-13
83106000	Italian dressing, made with vinegar and oil	Fats and Oils	Fats and Oils	Oils	Plant-based, other	30	0.802548	0.093	0.0031	0.0024879	0.0918	0.00306	0.0024558	0.1746	0.00582	0.00467083	0.504	0.0168	0.0134828	0.000987	3.29e-05	2.64038e-05	0.0002271	7.57e-06	6.07529e-06	0.000564	1.88e-05	1.50879e-05	9.24e-05	3.08e-06	2.47185e-06	1.977e-05	6.59e-07	5.28879e-07	10.56	0.352	0.282497	0.516	0.0172	0.0138038	5.22e-09	1.74e-10	1.39643e-10	0.00693	0.000231	0.000185389	1.248e-11	4.16e-13	3.3386e-13
92552010	Fruit flavored drink, powdered, reconstituted, diet	Beverages, Nonalcoholic	Beverages, Nonalcoholic	Diet Beverages	Other	240	8.02548	0.000312	1.3e-06	1.04331e-05	0.0002976	1.24e-06	9.95159e-06	0.000468	1.95e-06	1.56497e-05	0.003144	1.31e-05	0.000105134	1.8072e-05	7.53e-08	6.04318e-07	9.36e-07	3.9e-09	3.12994e-08	2.0016e-06	8.34e-09	6.69325e-08	4.92e-07	2.05e-09	1.64522e-08	1.3128e-07	5.47e-10	4.38994e-09	0.003192	1.33e-05	0.000106739	0.002712	1.13e-05	9.06879e-05	2.712e-11	1.13e-13	9.06879e-13	3.264e-05	1.36e-07	1.09146e-06	3.36e-14	1.4e-16	1.12357e-15
		Emissions from Diet								0.168463			0.132747			0.128908			1.0855			0.00156309			0.000455446			0.00113911			0.000366658			6.88064e-05			0.933214			1.69589			7.67167e-09			0.00699175			1.9086e-11
TABLE 9: EMISSION CALCULATION FOR S4M2
S4M2
		Characteristics of select foods						Impact Categories
WWEIA Foodcode	Food Description	USDA Main Group	Food subgroup	HENI category	Main ingredient contributing to environmental impacts	RACC (g/serving)	Qty of Diet	Global warming, shorter term (kg CO2 eq/serving)			Global warming, long term (kg CO2 eq/serving)			Land occupation, biodiversity (ha-yr arable/serving)			Fossil energy use (MJ/serving)			Mineral resources use (kg deprived/serving)			Freshwater acidification (kg SO2 eq/serving)			Terrestrial acidification (kg SO2 eq/serving)			Freshwater eutrophication (kg PO4---P- eq/serving)			Marine eutrophication (kg N eq/serving)			Freshwater ecotoxicity (CTUe/serving)			Ionizing radiation (Bq C-14 eq/serving)			Ozone Layer Depletion (kg CFC-11 eq/serving)			Water use (m3/serving)			Photochemical oxidant formation (DALYs/serving)
								HH, EQ			HH, EQ			EQ									EQ			EQ			EQ			EQ			EQ			HH, EQ			HH, EQ						HH
								Mean	Factor	Future Food	Mean	Factor	FF	Mean	Factor	FF	Mean	Factor	FF	Mean	Factor	FF	Mean	Factor	FF	Mean	Factor	FF	Mean	Factor	FF	Mean	Factor	FF	Mean	Factor	FF	Mean	Factor	FF	Mean	Factor	FF	Mean	Factor	FF	Mean	Factor	FF
11111000	Milk, whole	Milk and Dairy	Dairy	Milk	Dairy	244	7.96555	0.62952	0.00258	0.0205511	0.40504	0.00166	0.0132228	0.29768	0.00122	0.00971797	2.03496	0.00834	0.0664326	0.0027328	1.12e-05	8.92141e-05	0.00102724	4.21e-06	3.35349e-05	0.0026596	1.09e-05	8.68244e-05	0.00025376	1.04e-06	8.28417e-06	8.906e-05	3.65e-07	2.90742e-06	1.70312	0.00698	0.0555995	3.172	0.013	0.103552	1.88856e-08	7.74e-11	6.16533e-10	0.0207888	8.52e-05	0.000678664	3.6844e-11	1.51e-13	1.2028e-12
21500100	Ground beef, cooked	Protein Foods	Beef	Red meat	Beef	85	2.03918	3.1705	0.0373	0.0760614	2.227	0.0262	0.0534265	2.227	0.0262	0.0534265	15.13	0.178	0.362974	0.024225	0.000285	0.000581166	0.0081855	9.63e-05	0.000196373	0.02431	0.000286	0.000583205	0.002346	2.76e-05	5.62814e-05	0.0008585	1.01e-05	2.05957e-05	9.605	0.113	0.230427	25.5	0.3	0.611754	1.2665e-07	1.49e-09	3.03838e-09	7.106e-05	8.36e-07	1.70475e-06	2.635e-10	3.1e-12	6.32146e-12
24144210	Chicken, drumstick, fried, no coating, skin eaten, NS as to type of fat added in cooking	Protein Foods	Poultry	Poultry	Poultry	85	2.1029	0.44115	0.00519	0.0109141	0.41395	0.00487	0.0102411	0.73865	0.00869	0.0182742	3.9865	0.0469	0.0986261	0.005406	6.36e-05	0.000133745	0.0016235	1.91e-05	4.01654e-05	0.0048365	5.69e-05	0.000119655	0.00069615	8.19e-06	1.72228e-05	0.00016405	1.93e-06	4.0586e-06	2.2015	0.0259	0.0544652	4.352	0.0512	0.107669	3.74e-08	4.4e-10	9.25277e-10	0.02006	0.000236	0.000496285	5.4655e-11	6.43e-13	1.35217e-12
25221405	Pork sausage	Protein Foods	Processed meat	Cured Meats/Poultry	Processed meat	55	0.796555	0.3905	0.0071	0.00565554	0.2761	0.00502	0.0039987	0.2354	0.00428	0.00340925	4.3615	0.0793	0.0631668	0.0027445	4.99e-05	3.97481e-05	0.0009295	1.69e-05	1.34618e-05	0.0028435	5.17e-05	4.11819e-05	0.0002904	5.28e-06	4.20581e-06	0.0001848	3.36e-06	2.67642e-06	1.408	0.0256	0.0203918	22.605	0.411	0.327384	1.8205e-08	3.31e-10	2.6366e-10	0.0627	0.00114	0.000908072	3.1075e-11	5.65e-13	4.50053e-13
26137120	Salmon, baked or broiled, made with oil	Protein Foods	Seafood	Seafood	Seafood	85	3.98277	0.68255	0.00803	0.0319817	0.66555	0.00783	0.0311851	0.3995	0.0047	0.018719	7.5905	0.0893	0.355662	0.005423	6.38e-05	0.000254101	0.0022015	2.59e-05	0.000103154	0.002856	3.36e-05	0.000133821	0.005474	6.44e-05	0.000256491	0.0006987	8.22e-06	3.27384e-05	2.8475	0.0335	0.133423	9.095	0.107	0.426157	3.1535e-08	3.71e-10	1.47761e-09	0.0034765	4.09e-05	0.000162895	1.496e-10	1.76e-12	7.00968e-12
31103010	Egg, whole, boiled or poached	Protein Foods	Eggs	Eggs	Animal-based (other)	50	1.19483	0.3385	0.00677	0.008089	0.3325	0.00665	0.00794562	0.37	0.0074	0.00884175	1.775	0.0355	0.0424165	0.00765	0.000153	0.000182809	0.000755	1.51e-05	1.80419e-05	0.00177	3.54e-05	4.2297e-05	0.0002605	5.21e-06	6.22507e-06	5.9e-05	1.18e-06	1.4099e-06	2.425	0.0485	0.0579493	1.97	0.0394	0.0470763	1.9e-08	3.8e-10	4.54036e-10	0.01105	0.000221	0.000264058	3.315e-11	6.63e-13	7.92173e-13
41104020	Pinto, calico, or red Mexican beans, dry, cooked, fat not added in cooking	Protein Foods	Legumes	Legumes and soy products	Plant-based, other	90	1.4338	0.006975	7.75e-05	0.000111119	0.006795	7.55e-05	0.000108252	0.005319	5.91e-05	8.47375e-05	0.07803	0.000867	0.0012431	0.0003051	3.39e-06	4.86058e-06	3.753e-05	4.17e-07	5.97894e-07	5.76e-05	6.4e-07	9.17631e-07	8.289e-06	9.21e-08	1.32053e-07	2.304e-06	2.56e-08	3.67052e-08	0.03204	0.000356	0.000510432	0.1674	0.00186	0.00266686	3.402e-10	3.78e-12	5.41976e-12	0.005553	6.17e-05	8.84653e-05	2.781e-12	3.09e-14	4.43044e-14
42111200	Peanuts, dry roasted, salted	Protein Foods	Nuts and seeds	Nuts and seeds	Nuts and seeds	30	0.398277	0.0717	0.00239	0.000951883	0.0702	0.00234	0.000931969	0.1803	0.00601	0.00239365	0.318	0.0106	0.00422174	0.001044	3.48e-05	1.386e-05	0.0002184	7.28e-06	2.89946e-06	0.000657	2.19e-05	8.72227e-06	7.59e-05	2.53e-06	1.00764e-06	2.121e-05	7.07e-07	2.81582e-07	0.2655	0.00885	0.00352475	0.1431	0.00477	0.00189978	3.27e-09	1.09e-10	4.34122e-11	0.00525	0.000175	6.96985e-05	7.23e-12	2.41e-13	9.59848e-14
56203010	Oatmeal, cooked, regular, fat not added in cooking	Grains	Grains	Cooked Cereals	Plant-based, other	234	4.38105	0.046566	0.000199	0.000871829	0.045396	0.000194	0.000849924	0.194688	0.000832	0.00364503	0.233064	0.000996	0.00436353	0.00075348	3.22e-06	1.4107e-05	0.00016848	7.2e-07	3.15436e-06	0.0004446	1.9e-06	8.324e-06	0.000125892	5.38e-07	2.357e-06	1.40166e-05	5.99e-08	2.62425e-07	0.37206	0.00159	0.00696587	0.13221	0.000565	0.00247529	2.808e-09	1.2e-11	5.25726e-11	0.0106236	4.54e-05	0.0001989	5.967e-12	2.55e-14	1.11717e-13
56205008	Rice, white, cooked, fat not added in cooking	Grains	Grains	Cooked Grains	Plant-based, other	140	3.18622	0.2044	0.00146	0.00465188	0.11886	0.000849	0.0027051	0.1337	0.000955	0.00304284	0.8162	0.00583	0.0185757	0.003094	2.21e-05	7.04154e-05	0.0003094	2.21e-06	7.04154e-06	0.0004914	3.51e-06	1.11836e-05	0.0001582	1.13e-06	3.60043e-06	1.2278e-05	8.77e-08	2.79431e-07	2.198	0.0157	0.0500236	0.707	0.00505	0.0160904	7.028e-09	5.02e-11	1.59948e-10	0.04326	0.000309	0.000984541	1.0934e-11	7.81e-14	2.48844e-13
63107010	Banana, raw	Fruit	Fruits	Fruits	Plant-based, other	140	9.55865	0.02772	0.000198	0.00189261	0.02646	0.000189	0.00180659	0.011676	8.34e-05	0.000797192	0.2996	0.00214	0.0204555	0.0011298	8.07e-06	7.71383e-05	0.0002352	1.68e-06	1.60585e-05	0.0009954	7.11e-06	6.7962e-05	5.95e-05	4.25e-07	4.06243e-06	3.248e-05	2.32e-07	2.21761e-06	0.2268	0.00162	0.015485	0.1932	0.00138	0.0131909	2.002e-09	1.43e-11	1.36689e-10	0.0336	0.00024	0.00229408	4.256e-12	3.04e-14	2.90583e-13
75113000	Lettuce, raw	Vegetables	Vegetables	Vegetables, excluding starchy	Plant-based, other	85	10.3552	0.030345	0.000357	0.00369681	0.029155	0.000343	0.00355184	0.016745	0.000197	0.00203998	0.26095	0.00307	0.0317905	0.00060605	7.13e-06	7.38326e-05	0.00011475	1.35e-06	1.39795e-05	0.00015215	1.79e-06	1.85358e-05	2.1335e-05	2.51e-07	2.59916e-06	4.4285e-06	5.21e-08	5.39506e-07	0.17	0.002	0.0207104	0.1343	0.00158	0.0163612	2.9325e-09	3.45e-11	3.57255e-10	0.005372	6.32e-05	0.000654449	6.4175e-12	7.55e-14	7.81818e-13
83106000	Italian dressing, made with vinegar and oil	Fats and Oils	Fats and Oils	Oils	Plant-based, other	30	0.796555	0.093	0.0031	0.00246932	0.0918	0.00306	0.00243746	0.1746	0.00582	0.00463595	0.504	0.0168	0.0133821	0.000987	3.29e-05	2.62066e-05	0.0002271	7.57e-06	6.02992e-06	0.000564	1.88e-05	1.49752e-05	9.24e-05	3.08e-06	2.45339e-06	1.977e-05	6.59e-07	5.24929e-07	10.56	0.352	0.280387	0.516	0.0172	0.0137007	5.22e-09	1.74e-10	1.386e-10	0.00693	0.000231	0.000184004	1.248e-11	4.16e-13	3.31367e-13
92552010	Fruit flavored drink, powdered, reconstituted, diet	Beverages, Nonalcoholic	Beverages, Nonalcoholic	Diet Beverages	Other	240	7.96554	0.000312	1.3e-06	1.03552e-05	0.0002976	1.24e-06	9.87727e-06	0.000468	1.95e-06	1.55328e-05	0.003144	1.31e-05	0.000104349	1.8072e-05	7.53e-08	5.99805e-07	9.36e-07	3.9e-09	3.10656e-08	2.0016e-06	8.34e-09	6.64326e-08	4.92e-07	2.05e-09	1.63294e-08	1.3128e-07	5.47e-10	4.35715e-09	0.003192	1.33e-05	0.000105942	0.002712	1.13e-05	9.00106e-05	2.712e-11	1.13e-13	9.00106e-13	3.264e-05	1.36e-07	1.08331e-06	3.36e-14	1.4e-16	1.11518e-15
		Emissions from Diet								0.167909			0.132421			0.129044			1.08341			0.0015618			0.000454523			0.00113767			0.000364938			6.8533e-05			0.929969			1.69007			7.67029e-09			0.0069869			1.90341e-11
TABLE 10: EMISSION CALCULATION FOR S4M3
		Characteristics of select foods						Impact Categories
WWEIA Foodcode	Food Description	USDA Main Group	Food subgroup	HENI category	Main ingredient contributing to environmental impacts	RACC (g/serving)	Qty of Diet	Global warming, shorter term (kg CO2 eq/serving)			Global warming, long term (kg CO2 eq/serving)			Land occupation, biodiversity (ha-yr arable/serving)			Fossil energy use (MJ/serving)			Mineral resources use (kg deprived/serving)			Freshwater acidification (kg SO2 eq/serving)			Terrestrial acidification (kg SO2 eq/serving)			Freshwater eutrophication (kg PO4---P- eq/serving)			Marine eutrophication (kg N eq/serving)			Freshwater ecotoxicity (CTUe/serving)			Ionizing radiation (Bq C-14 eq/serving)			Ozone Layer Depletion (kg CFC-11 eq/serving)			Water use (m3/serving)			Photochemical oxidant formation (DALYs/serving)
								HH, EQ			HH, EQ			EQ									EQ			EQ			EQ			EQ			EQ			HH, EQ			HH, EQ						HH
								Mean	Factor	Future Food	Mean	Factor	FF	Mean	Factor	FF	Mean	Factor	FF	Mean	Factor	FF	Mean	Factor	FF	Mean	Factor	FF	Mean	Factor	FF	Mean	Factor	FF	Mean	Factor	FF	Mean	Factor	FF	Mean	Factor	FF	Mean	Factor	FF	Mean	Factor	FF
11111000	Milk, whole	Milk and Dairy	Dairy	Milk	Dairy	244	7.91553	0.62952	0.00258	0.0204221	0.40504	0.00166	0.0131398	0.29768	0.00122	0.00965695	2.03496	0.00834	0.0660155	0.0027328	1.12e-05	8.86539e-05	0.00102724	4.21e-06	3.33244e-05	0.0026596	1.09e-05	8.62793e-05	0.00025376	1.04e-06	8.23215e-06	8.906e-05	3.65e-07	2.88917e-06	1.70312	0.00698	0.0552504	3.172	0.013	0.102902	1.88856e-08	7.74e-11	6.12662e-10	0.0207888	8.52e-05	0.000674403	3.6844e-11	1.51e-13	1.19525e-12
21500100	Ground beef, cooked	Protein Foods	Beef	Red meat	Beef	85	2.02638	3.1705	0.0373	0.0755838	2.227	0.0262	0.053091	2.227	0.0262	0.053091	15.13	0.178	0.360695	0.024225	0.000285	0.000577517	0.0081855	9.63e-05	0.00019514	0.02431	0.000286	0.000579543	0.002346	2.76e-05	5.5928e-05	0.0008585	1.01e-05	2.04664e-05	9.605	0.113	0.22898	25.5	0.3	0.607913	1.2665e-07	1.49e-09	3.0193e-09	7.106e-05	8.36e-07	1.69405e-06	2.635e-10	3.1e-12	6.28177e-12
24144210	Chicken, drumstick, fried, no coating, skin eaten, NS as to type of fat added in cooking	Protein Foods	Poultry	Poultry	Poultry	85	2.0897	0.44115	0.00519	0.0108455	0.41395	0.00487	0.0101768	0.73865	0.00869	0.0181595	3.9865	0.0469	0.0980069	0.005406	6.36e-05	0.000132905	0.0016235	1.91e-05	3.99132e-05	0.0048365	5.69e-05	0.000118904	0.00069615	8.19e-06	1.71146e-05	0.00016405	1.93e-06	4.03312e-06	2.2015	0.0259	0.0541232	4.352	0.0512	0.106993	3.74e-08	4.4e-10	9.19467e-10	0.02006	0.000236	0.000493169	5.4655e-11	6.43e-13	1.34368e-12
25221405	Pork sausage	Protein Foods	Processed meat	Cured Meats/Poultry	Processed meat	55	1.10817	0.3905	0.0071	0.00786804	0.2761	0.00502	0.00556303	0.2354	0.00428	0.00474299	4.3615	0.0793	0.0878782	0.0027445	4.99e-05	5.52979e-05	0.0009295	1.69e-05	1.87281e-05	0.0028435	5.17e-05	5.72926e-05	0.0002904	5.28e-06	5.85116e-06	0.0001848	3.36e-06	3.72347e-06	1.408	0.0256	0.0283693	22.605	0.411	0.45546	1.8205e-08	3.31e-10	3.66806e-10	0.0627	0.00114	0.00126332	3.1075e-11	5.65e-13	6.26118e-13
26137120	Salmon, baked or broiled, made with oil	Protein Foods	Seafood	Seafood	Seafood	85	3.95777	0.68255	0.00803	0.0317809	0.66555	0.00783	0.0309893	0.3995	0.0047	0.0186015	7.5905	0.0893	0.353428	0.005423	6.38e-05	0.000252505	0.0022015	2.59e-05	0.000102506	0.002856	3.36e-05	0.000132981	0.005474	6.44e-05	0.00025488	0.0006987	8.22e-06	3.25328e-05	2.8475	0.0335	0.132585	9.095	0.107	0.423481	3.1535e-08	3.71e-10	1.46833e-09	0.0034765	4.09e-05	0.000161873	1.496e-10	1.76e-12	6.96567e-12
31103010	Egg, whole, boiled or poached	Protein Foods	Eggs	Eggs	Animal-based (other)	50	1.18733	0.3385	0.00677	0.00803822	0.3325	0.00665	0.00789574	0.37	0.0074	0.00878623	1.775	0.0355	0.0421502	0.00765	0.000153	0.000181661	0.000755	1.51e-05	1.79287e-05	0.00177	3.54e-05	4.20314e-05	0.0002605	5.21e-06	6.18598e-06	5.9e-05	1.18e-06	1.40105e-06	2.425	0.0485	0.0575854	1.97	0.0394	0.0467808	1.9e-08	3.8e-10	4.51185e-10	0.01105	0.000221	0.0002624	3.315e-11	6.63e-13	7.87199e-13
41104020	Pinto, calico, or red Mexican beans, dry, cooked, fat not added in cooking	Protein Foods	Legumes	Legumes and soy products	Plant-based, other	90	1.89973	0.006975	7.75e-05	0.000147229	0.006795	7.55e-05	0.000143429	0.005319	5.91e-05	0.000112274	0.07803	0.000867	0.00164706	0.0003051	3.39e-06	6.44008e-06	3.753e-05	4.17e-07	7.92186e-07	5.76e-05	6.4e-07	1.21583e-06	8.289e-06	9.21e-08	1.74965e-07	2.304e-06	2.56e-08	4.8633e-08	0.03204	0.000356	0.000676303	0.1674	0.00186	0.00353349	3.402e-10	3.78e-12	7.18097e-12	0.005553	6.17e-05	0.000117213	2.781e-12	3.09e-14	5.87016e-14
42111200	Peanuts, dry roasted, salted	Protein Foods	Nuts and seeds	Nuts and seeds	Nuts and seeds	30	0.395777	0.0717	0.00239	0.000945906	0.0702	0.00234	0.000926117	0.1803	0.00601	0.00237862	0.318	0.0106	0.00419523	0.001044	3.48e-05	1.3773e-05	0.0002184	7.28e-06	2.88125e-06	0.000657	2.19e-05	8.66751e-06	7.59e-05	2.53e-06	1.00131e-06	2.121e-05	7.07e-07	2.79814e-07	0.2655	0.00885	0.00350262	0.1431	0.00477	0.00188785	3.27e-09	1.09e-10	4.31396e-11	0.00525	0.000175	6.92609e-05	7.23e-12	2.41e-13	9.53821e-14
56203010	Oatmeal, cooked, regular, fat not added in cooking	Grains	Grains	Cooked Cereals	Plant-based, other	234	4.35354	0.046566	0.000199	0.000866355	0.045396	0.000194	0.000844587	0.194688	0.000832	0.00362215	0.233064	0.000996	0.00433613	0.00075348	3.22e-06	1.40184e-05	0.00016848	7.2e-07	3.13455e-06	0.0004446	1.9e-06	8.27173e-06	0.000125892	5.38e-07	2.34221e-06	1.40166e-05	5.99e-08	2.60777e-07	0.37206	0.00159	0.00692213	0.13221	0.000565	0.00245975	2.808e-09	1.2e-11	5.22425e-11	0.0106236	4.54e-05	0.000197651	5.967e-12	2.55e-14	1.11015e-13
56205008	Rice, white, cooked, fat not added in cooking	Grains	Grains	Cooked Grains	Plant-based, other	140	3.16621	0.2044	0.00146	0.00462267	0.11886	0.000849	0.00268811	0.1337	0.000955	0.00302373	0.8162	0.00583	0.018459	0.003094	2.21e-05	6.99733e-05	0.0003094	2.21e-06	6.99733e-06	0.0004914	3.51e-06	1.11134e-05	0.0001582	1.13e-06	3.57782e-06	1.2278e-05	8.77e-08	2.77677e-07	2.198	0.0157	0.0497095	0.707	0.00505	0.0159894	7.028e-09	5.02e-11	1.58944e-10	0.04326	0.000309	0.00097836	1.0934e-11	7.81e-14	2.47281e-13
63107010	Banana, raw	Fruit	Fruits	Fruits	Plant-based, other	140	9.49864	0.02772	0.000198	0.00188073	0.02646	0.000189	0.00179524	0.011676	8.34e-05	0.000792186	0.2996	0.00214	0.0203271	0.0011298	8.07e-06	7.6654e-05	0.0002352	1.68e-06	1.59577e-05	0.0009954	7.11e-06	6.75353e-05	5.95e-05	4.25e-07	4.03692e-06	3.248e-05	2.32e-07	2.20368e-06	0.2268	0.00162	0.0153878	0.1932	0.00138	0.0131081	2.002e-09	1.43e-11	1.35831e-10	0.0336	0.00024	0.00227967	4.256e-12	3.04e-14	2.88759e-13
75113000	Lettuce, raw	Vegetables	Vegetables	Vegetables, excluding starchy	Plant-based, other	85	10.2902	0.030345	0.000357	0.0036736	0.029155	0.000343	0.00352954	0.016745	0.000197	0.00202717	0.26095	0.00307	0.0315909	0.00060605	7.13e-06	7.33691e-05	0.00011475	1.35e-06	1.38918e-05	0.00015215	1.79e-06	1.84194e-05	2.1335e-05	2.51e-07	2.58284e-06	4.4285e-06	5.21e-08	5.36119e-07	0.17	0.002	0.0205804	0.1343	0.00158	0.0162585	2.9325e-09	3.45e-11	3.55012e-10	0.005372	6.32e-05	0.00065034	6.4175e-12	7.55e-14	7.76909e-13
83106000	Italian dressing, made with vinegar and oil	Fats and Oils	Fats and Oils	Oils	Plant-based, other	30	0.791553	0.093	0.0031	0.00245381	0.0918	0.00306	0.00242215	0.1746	0.00582	0.00460684	0.504	0.0168	0.0132981	0.000987	3.29e-05	2.60421e-05	0.0002271	7.57e-06	5.99206e-06	0.000564	1.88e-05	1.48812e-05	9.24e-05	3.08e-06	2.43798e-06	1.977e-05	6.59e-07	5.21633e-07	10.56	0.352	0.278627	0.516	0.0172	0.0136147	5.22e-09	1.74e-10	1.3773e-10	0.00693	0.000231	0.000182849	1.248e-11	4.16e-13	3.29286e-13
92552010	Fruit flavored drink, powdered, reconstituted, diet	Beverages, Nonalcoholic	Beverages, Nonalcoholic	Diet Beverages	Other	240	7.91553	0.000312	1.3e-06	1.02902e-05	0.0002976	1.24e-06	9.81525e-06	0.000468	1.95e-06	1.54353e-05	0.003144	1.31e-05	0.000103693	1.8072e-05	7.53e-08	5.96039e-07	9.36e-07	3.9e-09	3.08705e-08	2.0016e-06	8.34e-09	6.60155e-08	4.92e-07	2.05e-09	1.62268e-08	1.3128e-07	5.47e-10	4.32979e-09	0.003192	1.33e-05	0.000105276	0.002712	1.13e-05	8.94454e-05	2.712e-11	1.13e-13	8.94454e-13	3.264e-05	1.36e-07	1.07651e-06	3.36e-14	1.4e-16	1.10817e-15
		Emissions from Diet								0.169139			0.133215			0.129617			1.10213			0.00156941			0.000457218			0.0011472			0.000364362			6.91787e-05			0.932405			1.81047			7.72872e-09			0.00733328			1.91081e-11
TABLE 11: EMISSION CALCULATION FOR S5M1M2M3
		Characteristics of select foods						Impact Categories
WWEIA Foodcode	Food Description	USDA Main Group	Food subgroup	HENI category	Main ingredient contributing to environmental impacts	RACC (g/serving)	Qty of Diet	Global warming, shorter term (kg CO2 eq/serving)			Global warming, long term (kg CO2 eq/serving)			Land occupation, biodiversity (ha-yr arable/serving)			Fossil energy use (MJ/serving)			Mineral resources use (kg deprived/serving)			Freshwater acidification (kg SO2 eq/serving)			Terrestrial acidification (kg SO2 eq/serving)			Freshwater eutrophication (kg PO4---P- eq/serving)			Marine eutrophication (kg N eq/serving)			Freshwater ecotoxicity (CTUe/serving)			Ionizing radiation (Bq C-14 eq/serving)			Ozone Layer Depletion (kg CFC-11 eq/serving)			Water use (m3/serving)			Photochemical oxidant formation (DALYs/serving)
								HH, EQ			HH, EQ			EQ									EQ			EQ			EQ			EQ			EQ			HH, EQ			HH, EQ						HH
								Mean	Factor	Future Food	Mean	Factor	FF	Mean	Factor	FF	Mean	Factor	FF	Mean	Factor	FF	Mean	Factor	FF	Mean	Factor	FF	Mean	Factor	FF	Mean	Factor	FF	Mean	Factor	FF	Mean	Factor	FF	Mean	Factor	FF	Mean	Factor	FF	Mean	Factor	FF
11111000	Milk, whole	Milk and Dairy	Dairy	Milk	Dairy	244	7.70212	0.62952	0.00258	0.0198715	0.40504	0.00166	0.0127855	0.29768	0.00122	0.00939658	2.03496	0.00834	0.0642357	0.0027328	1.12e-05	8.62637e-05	0.00102724	4.21e-06	3.24259e-05	0.0026596	1.09e-05	8.39531e-05	0.00025376	1.04e-06	8.0102e-06	8.906e-05	3.65e-07	2.81127e-06	1.70312	0.00698	0.0537608	3.172	0.013	0.100128	1.88856e-08	7.74e-11	5.96144e-10	0.0207888	8.52e-05	0.00065622	3.6844e-11	1.51e-13	1.16302e-12
21500100	Ground beef, cooked	Protein Foods	Beef	Red meat	Beef	85	1.54042	3.1705	0.0373	0.0574578	2.227	0.0262	0.0403591	2.227	0.0262	0.0403591	15.13	0.178	0.274195	0.024225	0.000285	0.000439021	0.0081855	9.63e-05	0.000148343	0.02431	0.000286	0.000440561	0.002346	2.76e-05	4.25157e-05	0.0008585	1.01e-05	1.55583e-05	9.605	0.113	0.174068	25.5	0.3	0.462127	1.2665e-07	1.49e-09	2.29523e-09	7.106e-05	8.36e-07	1.28779e-06	2.635e-10	3.1e-12	4.77531e-12
24144210	Chicken, drumstick, fried, no coating, skin eaten, NS as to type of fat added in cooking	Protein Foods	Poultry	Poultry	Poultry	85	1.92553	0.44115	0.00519	0.0099935	0.41395	0.00487	0.00937733	0.73865	0.00869	0.0167328	3.9865	0.0469	0.0903073	0.005406	6.36e-05	0.000122464	0.0016235	1.91e-05	3.67776e-05	0.0048365	5.69e-05	0.000109563	0.00069615	8.19e-06	1.57701e-05	0.00016405	1.93e-06	3.71627e-06	2.2015	0.0259	0.0498712	4.352	0.0512	0.0985871	3.74e-08	4.4e-10	8.47233e-10	0.02006	0.000236	0.000454425	5.4655e-11	6.43e-13	1.23812e-12
25221405	Pork sausage	Protein Foods	Processed meat	Cured Meats/Poultry	Processed meat	55	0.770212	0.3905	0.0071	0.0054685	0.2761	0.00502	0.00386646	0.2354	0.00428	0.00329651	4.3615	0.0793	0.0610778	0.0027445	4.99e-05	3.84336e-05	0.0009295	1.69e-05	1.30166e-05	0.0028435	5.17e-05	3.98199e-05	0.0002904	5.28e-06	4.06672e-06	0.0001848	3.36e-06	2.58791e-06	1.408	0.0256	0.0197174	22.605	0.411	0.316557	1.8205e-08	3.31e-10	2.5494e-10	0.0627	0.00114	0.000878041	3.1075e-11	5.65e-13	4.3517e-13
26137120	Salmon, baked or broiled, made with oil	Protein Foods	Seafood	Seafood	Seafood	85	3.85106	0.68255	0.00803	0.030924	0.66555	0.00783	0.0301538	0.3995	0.0047	0.0181	7.5905	0.0893	0.3439	0.005423	6.38e-05	0.000245698	0.0022015	2.59e-05	9.97424e-05	0.002856	3.36e-05	0.000129396	0.005474	6.44e-05	0.000248008	0.0006987	8.22e-06	3.16557e-05	2.8475	0.0335	0.12901	9.095	0.107	0.412063	3.1535e-08	3.71e-10	1.42874e-09	0.0034765	4.09e-05	0.000157508	1.496e-10	1.76e-12	6.77786e-12
31103010	Egg, whole, boiled or poached	Protein Foods	Eggs	Eggs	Animal-based (other)	50	1.15532	0.3385	0.00677	0.0078215	0.3325	0.00665	0.00768286	0.37	0.0074	0.00854935	1.775	0.0355	0.0410138	0.00765	0.000153	0.000176764	0.000755	1.51e-05	1.74453e-05	0.00177	3.54e-05	4.08982e-05	0.0002605	5.21e-06	6.0192e-06	5.9e-05	1.18e-06	1.36327e-06	2.425	0.0485	0.0560329	1.97	0.0394	0.0455195	1.9e-08	3.8e-10	4.39021e-10	0.01105	0.000221	0.000255325	3.315e-11	6.63e-13	7.65975e-13
41104020	Pinto, calico, or red Mexican beans, dry, cooked, fat not added in cooking	Protein Foods	Legumes	Legumes and soy products	Plant-based, other	90	3.08085	0.006975	7.75e-05	0.000238766	0.006795	7.55e-05	0.000232604	0.005319	5.91e-05	0.000182078	0.07803	0.000867	0.00267109	0.0003051	3.39e-06	1.04441e-05	3.753e-05	4.17e-07	1.28471e-06	5.76e-05	6.4e-07	1.97174e-06	8.289e-06	9.21e-08	2.83746e-07	2.304e-06	2.56e-08	7.88697e-08	0.03204	0.000356	0.00109678	0.1674	0.00186	0.00573037	3.402e-10	3.78e-12	1.16456e-11	0.005553	6.17e-05	0.000190088	2.781e-12	3.09e-14	9.51982e-14
42111200	Peanuts, dry roasted, salted	Protein Foods	Nuts and seeds	Nuts and seeds	Nuts and seeds	30	0.385106	0.0717	0.00239	0.000920403	0.0702	0.00234	0.000901148	0.1803	0.00601	0.00231449	0.318	0.0106	0.00408212	0.001044	3.48e-05	1.34017e-05	0.0002184	7.28e-06	2.80357e-06	0.000657	2.19e-05	8.43382e-06	7.59e-05	2.53e-06	9.74318e-07	2.121e-05	7.07e-07	2.7227e-07	0.2655	0.00885	0.00340819	0.1431	0.00477	0.00183695	3.27e-09	1.09e-10	4.19765e-11	0.00525	0.000175	6.73935e-05	7.23e-12	2.41e-13	9.28105e-14
56203010	Oatmeal, cooked, regular, fat not added in cooking	Grains	Grains	Cooked Cereals	Plant-based, other	234	4.23616	0.046566	0.000199	0.000842997	0.045396	0.000194	0.000821816	0.194688	0.000832	0.00352449	0.233064	0.000996	0.00421922	0.00075348	3.22e-06	1.36404e-05	0.00016848	7.2e-07	3.05004e-06	0.0004446	1.9e-06	8.04871e-06	0.000125892	5.38e-07	2.27906e-06	1.40166e-05	5.99e-08	2.53746e-07	0.37206	0.00159	0.0067355	0.13221	0.000565	0.00239343	2.808e-09	1.2e-11	5.0834e-11	0.0106236	4.54e-05	0.000192322	5.967e-12	2.55e-14	1.08022e-13
56205008	Rice, white, cooked, fat not added in cooking	Grains	Grains	Cooked Grains	Plant-based, other	140	3.08085	0.2044	0.00146	0.00449804	0.11886	0.000849	0.00261564	0.1337	0.000955	0.00294221	0.8162	0.00583	0.0179613	0.003094	2.21e-05	6.80867e-05	0.0003094	2.21e-06	6.80867e-06	0.0004914	3.51e-06	1.08138e-05	0.0001582	1.13e-06	3.48136e-06	1.2278e-05	8.77e-08	2.7019e-07	2.198	0.0157	0.0483693	0.707	0.00505	0.0155583	7.028e-09	5.02e-11	1.54659e-10	0.04326	0.000309	0.000951982	1.0934e-11	7.81e-14	2.40614e-13
63107010	Banana, raw	Fruit	Fruits	Fruits	Plant-based, other	140	9.24254	0.02772	0.000198	0.00183002	0.02646	0.000189	0.00174684	0.011676	8.34e-05	0.000770828	0.2996	0.00214	0.019779	0.0011298	8.07e-06	7.45873e-05	0.0002352	1.68e-06	1.55275e-05	0.0009954	7.11e-06	6.57145e-05	5.95e-05	4.25e-07	3.92808e-06	3.248e-05	2.32e-07	2.14427e-06	0.2268	0.00162	0.0149729	0.1932	0.00138	0.0127547	2.002e-09	1.43e-11	1.32168e-10	0.0336	0.00024	0.00221821	4.256e-12	3.04e-14	2.80973e-13
75113000	Lettuce, raw	Vegetables	Vegetables	Vegetables, excluding starchy	Plant-based, other	85	10.0128	0.030345	0.000357	0.00357455	0.029155	0.000343	0.00343437	0.016745	0.000197	0.00197251	0.26095	0.00307	0.0307391	0.00060605	7.13e-06	7.13909e-05	0.00011475	1.35e-06	1.35172e-05	0.00015215	1.79e-06	1.79228e-05	2.1335e-05	2.51e-07	2.5132e-06	4.4285e-06	5.21e-08	5.21664e-07	0.17	0.002	0.0200255	0.1343	0.00158	0.0158201	2.9325e-09	3.45e-11	3.4544e-10	0.005372	6.32e-05	0.000632806	6.4175e-12	7.55e-14	7.55963e-13
83106000	Italian dressing, made with vinegar and oil	Fats and Oils	Fats and Oils	Oils	Plant-based, other	30	0.770212	0.093	0.0031	0.00238766	0.0918	0.00306	0.00235685	0.1746	0.00582	0.00448263	0.504	0.0168	0.0129396	0.000987	3.29e-05	2.534e-05	0.0002271	7.57e-06	5.8305e-06	0.000564	1.88e-05	1.448e-05	9.24e-05	3.08e-06	2.37225e-06	1.977e-05	6.59e-07	5.07569e-07	10.56	0.352	0.271115	0.516	0.0172	0.0132476	5.22e-09	1.74e-10	1.34017e-10	0.00693	0.000231	0.000177919	1.248e-11	4.16e-13	3.20408e-13
92552010	Fruit flavored drink, powdered, reconstituted, diet	Beverages, Nonalcoholic	Beverages, Nonalcoholic	Diet Beverages	Other	240	7.70212	0.000312	1.3e-06	1.00128e-05	0.0002976	1.24e-06	9.55062e-06	0.000468	1.95e-06	1.50191e-05	0.003144	1.31e-05	0.000100898	1.8072e-05	7.53e-08	5.79969e-07	9.36e-07	3.9e-09	3.00383e-08	2.0016e-06	8.34e-09	6.42357e-08	4.92e-07	2.05e-09	1.57893e-08	1.3128e-07	5.47e-10	4.21306e-09	0.003192	1.33e-05	0.000102438	0.002712	1.13e-05	8.70339e-05	2.712e-11	1.13e-13	8.70339e-13	3.264e-05	1.36e-07	1.04749e-06	3.36e-14	1.4e-16	1.0783e-15
	Emissions from Diet									0.145839			0.116344			0.112639			0.967222			0.00138611			0.000396603			0.00097164			0.000340238			6.17455e-05			0.848286			1.50241			6.73292e-09			0.00683457			1.70505e-11
TABLE 12: EMISSION CALCULATION FOR S6M1
		Characteristics of select foods						Impact Categories
WWEIA Foodcode	Food Description	USDA Main Group	Food subgroup	HENI category	Main ingredient contributing to environmental impacts	RACC (g/serving)	Qty of Diet	Global warming, shorter term (kg CO2 eq/serving)			Global warming, long term (kg CO2 eq/serving)			Land occupation, biodiversity (ha-yr arable/serving)			Fossil energy use (MJ/serving)			Mineral resources use (kg deprived/serving)			Freshwater acidification (kg SO2 eq/serving)			Terrestrial acidification (kg SO2 eq/serving)			Freshwater eutrophication (kg PO4---P- eq/serving)			Marine eutrophication (kg N eq/serving)			Freshwater ecotoxicity (CTUe/serving)			Ionizing radiation (Bq C-14 eq/serving)			Ozone Layer Depletion (kg CFC-11 eq/serving)			Water use (m3/serving)			Photochemical oxidant formation (DALYs/serving)
								HH, EQ			HH, EQ			EQ									EQ			EQ			EQ			EQ			EQ			HH, EQ			HH, EQ						HH
								Mean	Factor	Future Food	Mean	Factor	FF	Mean	Factor	FF	Mean	Factor	FF	Mean	Factor	FF	Mean	Factor	FF	Mean	Factor	FF	Mean	Factor	FF	Mean	Factor	FF	Mean	Factor	FF	Mean	Factor	FF	Mean	Factor	FF	Mean	Factor	FF	Mean	Factor	FF
11111000	Milk, whole	Milk and Dairy	Dairy	Milk	Dairy	244	7.6946	0.62952	0.00258	0.0198521	0.40504	0.00166	0.012773	0.29768	0.00122	0.00938741	2.03496	0.00834	0.0641729	0.0027328	1.12e-05	8.61795e-05	0.00102724	4.21e-06	3.23943e-05	0.0026596	1.09e-05	8.38711e-05	0.00025376	1.04e-06	8.00238e-06	8.906e-05	3.65e-07	2.80853e-06	1.70312	0.00698	0.0537083	3.172	0.013	0.10003	1.88856e-08	7.74e-11	5.95562e-10	0.0207888	8.52e-05	0.00065558	3.6844e-11	1.51e-13	1.16188e-12
21500100	Ground beef, cooked	Protein Foods	Beef	Red meat	Beef	85	1.16958	3.1705	0.0373	0.0436253	2.227	0.0262	0.030643	2.227	0.0262	0.030643	15.13	0.178	0.208185	0.024225	0.000285	0.00033333	0.0081855	9.63e-05	0.00011263	0.02431	0.000286	0.0003345	0.002346	2.76e-05	3.22804e-05	0.0008585	1.01e-05	1.18127e-05	9.605	0.113	0.132162	25.5	0.3	0.350874	1.2665e-07	1.49e-09	1.74267e-09	7.106e-05	8.36e-07	9.77768e-07	2.635e-10	3.1e-12	3.62569e-12
24144210	Chicken, drumstick, fried, no coating, skin eaten, NS as to type of fat added in cooking	Protein Foods	Poultry	Poultry	Poultry	85	1.92365	0.44115	0.00519	0.00998375	0.41395	0.00487	0.00936818	0.73865	0.00869	0.0167165	3.9865	0.0469	0.0902192	0.005406	6.36e-05	0.000122344	0.0016235	1.91e-05	3.67417e-05	0.0048365	5.69e-05	0.000109456	0.00069615	8.19e-06	1.57547e-05	0.00016405	1.93e-06	3.71265e-06	2.2015	0.0259	0.0498226	4.352	0.0512	0.0984909	3.74e-08	4.4e-10	8.46406e-10	0.02006	0.000236	0.000453982	5.4655e-11	6.43e-13	1.23691e-12
25221405	Pork sausage	Protein Foods	Processed meat	Cured Meats/Poultry	Processed meat	55	0.76946	0.3905	0.0071	0.00546316	0.2761	0.00502	0.00386269	0.2354	0.00428	0.00329329	4.3615	0.0793	0.0610182	0.0027445	4.99e-05	3.8396e-05	0.0009295	1.69e-05	1.30039e-05	0.0028435	5.17e-05	3.97811e-05	0.0002904	5.28e-06	4.06275e-06	0.0001848	3.36e-06	2.58538e-06	1.408	0.0256	0.0196982	22.605	0.411	0.316248	1.8205e-08	3.31e-10	2.54691e-10	0.0627	0.00114	0.000877184	3.1075e-11	5.65e-13	4.34745e-13
26137120	Salmon, baked or broiled, made with oil	Protein Foods	Seafood	Seafood	Seafood	85	3.8473	0.68255	0.00803	0.0308938	0.66555	0.00783	0.0301243	0.3995	0.0047	0.0180823	7.5905	0.0893	0.343564	0.005423	6.38e-05	0.000245458	0.0022015	2.59e-05	9.9645e-05	0.002856	3.36e-05	0.000129269	0.005474	6.44e-05	0.000247766	0.0006987	8.22e-06	3.16248e-05	2.8475	0.0335	0.128885	9.095	0.107	0.411661	3.1535e-08	3.71e-10	1.42735e-09	0.0034765	4.09e-05	0.000157355	1.496e-10	1.76e-12	6.77125e-12
31103010	Egg, whole, boiled or poached	Protein Foods	Eggs	Eggs	Animal-based (other)	50	1.15419	0.3385	0.00677	0.00781387	0.3325	0.00665	0.00767537	0.37	0.0074	0.00854101	1.775	0.0355	0.0409738	0.00765	0.000153	0.000176591	0.000755	1.51e-05	1.74283e-05	0.00177	3.54e-05	4.08583e-05	0.0002605	5.21e-06	6.01333e-06	5.9e-05	1.18e-06	1.36194e-06	2.425	0.0485	0.0559782	1.97	0.0394	0.0454751	1.9e-08	3.8e-10	4.38592e-10	0.01105	0.000221	0.000255076	3.315e-11	6.63e-13	7.65228e-13
41104020	Pinto, calico, or red Mexican beans, dry, cooked, fat not added in cooking	Protein Foods	Legumes	Legumes and soy products	Plant-based, other	90	3.44718	0.006975	7.75e-05	0.000267156	0.006795	7.55e-05	0.000260262	0.005319	5.91e-05	0.000203728	0.07803	0.000867	0.0029887	0.0003051	3.39e-06	1.16859e-05	3.753e-05	4.17e-07	1.43747e-06	5.76e-05	6.4e-07	2.20619e-06	8.289e-06	9.21e-08	3.17485e-07	2.304e-06	2.56e-08	8.82478e-08	0.03204	0.000356	0.0012272	0.1674	0.00186	0.00641175	3.402e-10	3.78e-12	1.30303e-11	0.005553	6.17e-05	0.000212691	2.781e-12	3.09e-14	1.06518e-13
42111200	Peanuts, dry roasted, salted	Protein Foods	Nuts and seeds	Nuts and seeds	Nuts and seeds	30	0.38473	0.0717	0.00239	0.000919504	0.0702	0.00234	0.000900268	0.1803	0.00601	0.00231223	0.318	0.0106	0.00407814	0.001044	3.48e-05	1.33886e-05	0.0002184	7.28e-06	2.80083e-06	0.000657	2.19e-05	8.42558e-06	7.59e-05	2.53e-06	9.73367e-07	2.121e-05	7.07e-07	2.72004e-07	0.2655	0.00885	0.00340486	0.1431	0.00477	0.00183516	3.27e-09	1.09e-10	4.19356e-11	0.00525	0.000175	6.73277e-05	7.23e-12	2.41e-13	9.27199e-14
56203010	Oatmeal, cooked, regular, fat not added in cooking	Grains	Grains	Cooked Cereals	Plant-based, other	234	4.23203	0.046566	0.000199	0.000842174	0.045396	0.000194	0.000821014	0.194688	0.000832	0.00352105	0.233064	0.000996	0.0042151	0.00075348	3.22e-06	1.36271e-05	0.00016848	7.2e-07	3.04706e-06	0.0004446	1.9e-06	8.04085e-06	0.000125892	5.38e-07	2.27683e-06	1.40166e-05	5.99e-08	2.53499e-07	0.37206	0.00159	0.00672893	0.13221	0.000565	0.0023911	2.808e-09	1.2e-11	5.07843e-11	0.0106236	4.54e-05	0.000192134	5.967e-12	2.55e-14	1.07917e-13
56205008	Rice, white, cooked, fat not added in cooking	Grains	Grains	Cooked Grains	Plant-based, other	140	3.07784	0.2044	0.00146	0.00449364	0.11886	0.000849	0.00261309	0.1337	0.000955	0.00293934	0.8162	0.00583	0.0179438	0.003094	2.21e-05	6.80202e-05	0.0003094	2.21e-06	6.80202e-06	0.0004914	3.51e-06	1.08032e-05	0.0001582	1.13e-06	3.47796e-06	1.2278e-05	8.77e-08	2.69926e-07	2.198	0.0157	0.0483221	0.707	0.00505	0.0155431	7.028e-09	5.02e-11	1.54508e-10	0.04326	0.000309	0.000951052	1.0934e-11	7.81e-14	2.40379e-13
63107010	Banana, raw	Fruit	Fruits	Fruits	Plant-based, other	140	9.23352	0.02772	0.000198	0.00182824	0.02646	0.000189	0.00174513	0.011676	8.34e-05	0.000770075	0.2996	0.00214	0.0197597	0.0011298	8.07e-06	7.45145e-05	0.0002352	1.68e-06	1.55123e-05	0.0009954	7.11e-06	6.56503e-05	5.95e-05	4.25e-07	3.92424e-06	3.248e-05	2.32e-07	2.14218e-06	0.2268	0.00162	0.0149583	0.1932	0.00138	0.0127423	2.002e-09	1.43e-11	1.32039e-10	0.0336	0.00024	0.00221604	4.256e-12	3.04e-14	2.80699e-13
75113000	Lettuce, raw	Vegetables	Vegetables	Vegetables, excluding starchy	Plant-based, other	85	10.003	0.030345	0.000357	0.00357106	0.029155	0.000343	0.00343102	0.016745	0.000197	0.00197059	0.26095	0.00307	0.0307091	0.00060605	7.13e-06	7.13212e-05	0.00011475	1.35e-06	1.3504e-05	0.00015215	1.79e-06	1.79053e-05	2.1335e-05	2.51e-07	2.51075e-06	4.4285e-06	5.21e-08	5.21155e-07	0.17	0.002	0.020006	0.1343	0.00158	0.0158047	2.9325e-09	3.45e-11	3.45103e-10	0.005372	6.32e-05	0.000632188	6.4175e-12	7.55e-14	7.55225e-13
83106000	Italian dressing, made with vinegar and oil	Fats and Oils	Fats and Oils	Oils	Plant-based, other	30	0.76946	0.093	0.0031	0.00238533	0.0918	0.00306	0.00235455	0.1746	0.00582	0.00447826	0.504	0.0168	0.0129269	0.000987	3.29e-05	2.53152e-05	0.0002271	7.57e-06	5.82481e-06	0.000564	1.88e-05	1.44658e-05	9.24e-05	3.08e-06	2.36994e-06	1.977e-05	6.59e-07	5.07074e-07	10.56	0.352	0.27085	0.516	0.0172	0.0132347	5.22e-09	1.74e-10	1.33886e-10	0.00693	0.000231	0.000177745	1.248e-11	4.16e-13	3.20095e-13
92552010	Fruit flavored drink, powdered, reconstituted, diet	Beverages, Nonalcoholic	Beverages, Nonalcoholic	Diet Beverages	Other	240	7.6946	0.000312	1.3e-06	1.0003e-05	0.0002976	1.24e-06	9.54131e-06	0.000468	1.95e-06	1.50045e-05	0.003144	1.31e-05	0.000100799	1.8072e-05	7.53e-08	5.79404e-07	9.36e-07	3.9e-09	3.0009e-08	2.0016e-06	8.34e-09	6.4173e-08	4.92e-07	2.05e-09	1.57739e-08	1.3128e-07	5.47e-10	4.20895e-09	0.003192	1.33e-05	0.000102338	0.002712	1.13e-05	8.6949e-05	2.712e-11	1.13e-13	8.6949e-13	3.264e-05	1.36e-07	1.04647e-06	3.36e-14	1.4e-16	1.07724e-15
		Emissions from Diet								0.131949			0.106581			0.102874			0.900855			0.00128075			0.000360802			0.000865297			0.000329746			5.79643e-05			0.805854			1.39083			6.17743e-09			0.00685038			1.59003e-11
TABLE 13: EMISSION CALCULATION FOR S6M2
		Characteristics of select foods						Impact Categories
WWEIA Foodcode	Food Description	USDA Main Group	Food subgroup	HENI category	Main ingredient contributing to environmental impacts	RACC (g/serving)	Qty of Diet	Global warming, shorter term (kg CO2 eq/serving)			Global warming, long term (kg CO2 eq/serving)			Land occupation, biodiversity (ha-yr arable/serving)			Fossil energy use (MJ/serving)			Mineral resources use (kg deprived/serving)			Freshwater acidification (kg SO2 eq/serving)			Terrestrial acidification (kg SO2 eq/serving)			Freshwater eutrophication (kg PO4---P- eq/serving)			Marine eutrophication (kg N eq/serving)			Freshwater ecotoxicity (CTUe/serving)			Ionizing radiation (Bq C-14 eq/serving)			Ozone Layer Depletion (kg CFC-11 eq/serving)			Water use (m3/serving)			Photochemical oxidant formation (DALYs/serving)
								HH, EQ			HH, EQ			EQ									EQ			EQ			EQ			EQ			EQ			HH, EQ			HH, EQ						HH
								Mean	Factor	Future Food	Mean	Factor	FF	Mean	Factor	FF	Mean	Factor	FF	Mean	Factor	FF	Mean	Factor	FF	Mean	Factor	FF	Mean	Factor	FF	Mean	Factor	FF	Mean	Factor	FF	Mean	Factor	FF	Mean	Factor	FF	Mean	Factor	FF	Mean	Factor	FF
11111000	Milk, whole	Milk and Dairy	Dairy	Milk	Dairy	244	7.78204	0.62952	0.00258	0.0200777	0.40504	0.00166	0.0129182	0.29768	0.00122	0.00949408	2.03496	0.00834	0.0649022	0.0027328	1.12e-05	8.71588e-05	0.00102724	4.21e-06	3.27624e-05	0.0026596	1.09e-05	8.48242e-05	0.00025376	1.04e-06	8.09332e-06	8.906e-05	3.65e-07	2.84044e-06	1.70312	0.00698	0.0543186	3.172	0.013	0.101166	1.88856e-08	7.74e-11	6.0233e-10	0.0207888	8.52e-05	0.000663029	3.6844e-11	1.51e-13	1.17509e-12
21500100	Ground beef, cooked	Protein Foods	Beef	Red meat	Beef	85	1.18287	3.1705	0.0373	0.044121	2.227	0.0262	0.0309912	2.227	0.0262	0.0309912	15.13	0.178	0.210551	0.024225	0.000285	0.000337118	0.0081855	9.63e-05	0.00011391	0.02431	0.000286	0.000338301	0.002346	2.76e-05	3.26472e-05	0.0008585	1.01e-05	1.1947e-05	9.605	0.113	0.133664	25.5	0.3	0.354861	1.2665e-07	1.49e-09	1.76248e-09	7.106e-05	8.36e-07	9.88879e-07	2.635e-10	3.1e-12	3.6669e-12
24144210	Chicken, drumstick, fried, no coating, skin eaten, NS as to type of fat added in cooking	Protein Foods	Poultry	Poultry	Poultry	85	1.85212	0.44115	0.00519	0.00961252	0.41395	0.00487	0.00901984	0.73865	0.00869	0.0160949	3.9865	0.0469	0.0868646	0.005406	6.36e-05	0.000117795	0.0016235	1.91e-05	3.53755e-05	0.0048365	5.69e-05	0.000105386	0.00069615	8.19e-06	1.51689e-05	0.00016405	1.93e-06	3.5746e-06	2.2015	0.0259	0.04797	4.352	0.0512	0.0948287	3.74e-08	4.4e-10	8.14934e-10	0.02006	0.000236	0.000437101	5.4655e-11	6.43e-13	1.19091e-12
25221405	Pork sausage	Protein Foods	Processed meat	Cured Meats/Poultry	Processed meat	55	0.778204	0.3905	0.0071	0.00552525	0.2761	0.00502	0.00390658	0.2354	0.00428	0.00333071	4.3615	0.0793	0.0617115	0.0027445	4.99e-05	3.88324e-05	0.0009295	1.69e-05	1.31516e-05	0.0028435	5.17e-05	4.02331e-05	0.0002904	5.28e-06	4.10891e-06	0.0001848	3.36e-06	2.61476e-06	1.408	0.0256	0.019922	22.605	0.411	0.319842	1.8205e-08	3.31e-10	2.57585e-10	0.0627	0.00114	0.000887152	3.1075e-11	5.65e-13	4.39685e-13
26137120	Salmon, baked or broiled, made with oil	Protein Foods	Seafood	Seafood	Seafood	85	3.89102	0.68255	0.00803	0.0312449	0.66555	0.00783	0.0304667	0.3995	0.0047	0.0182878	7.5905	0.0893	0.347468	0.005423	6.38e-05	0.000248247	0.0022015	2.59e-05	0.000100777	0.002856	3.36e-05	0.000130738	0.005474	6.44e-05	0.000250582	0.0006987	8.22e-06	3.19842e-05	2.8475	0.0335	0.130349	9.095	0.107	0.416339	3.1535e-08	3.71e-10	1.44357e-09	0.0034765	4.09e-05	0.000159143	1.496e-10	1.76e-12	6.84819e-12
31103010	Egg, whole, boiled or poached	Protein Foods	Eggs	Eggs	Animal-based (other)	50	1.1673	0.3385	0.00677	0.00790265	0.3325	0.00665	0.00776257	0.37	0.0074	0.00863805	1.775	0.0355	0.0414393	0.00765	0.000153	0.000178598	0.000755	1.51e-05	1.76263e-05	0.00177	3.54e-05	4.13226e-05	0.0002605	5.21e-06	6.08166e-06	5.9e-05	1.18e-06	1.37742e-06	2.425	0.0485	0.0566143	1.97	0.0394	0.0459918	1.9e-08	3.8e-10	4.43576e-10	0.01105	0.000221	0.000257974	3.315e-11	6.63e-13	7.73923e-13
41104020	Pinto, calico, or red Mexican beans, dry, cooked, fat not added in cooking	Protein Foods	Legumes	Legumes and soy products	Plant-based, other	90	3.57974	0.006975	7.75e-05	0.00027743	0.006795	7.55e-05	0.00027027	0.005319	5.91e-05	0.000211562	0.07803	0.000867	0.00310363	0.0003051	3.39e-06	1.21353e-05	3.753e-05	4.17e-07	1.49275e-06	5.76e-05	6.4e-07	2.29103e-06	8.289e-06	9.21e-08	3.29694e-07	2.304e-06	2.56e-08	9.16413e-08	0.03204	0.000356	0.00127439	0.1674	0.00186	0.00665831	3.402e-10	3.78e-12	1.35314e-11	0.005553	6.17e-05	0.00022087	2.781e-12	3.09e-14	1.10614e-13
42111200	Peanuts, dry roasted, salted	Protein Foods	Nuts and seeds	Nuts and seeds	Nuts and seeds	30	0.389102	0.0717	0.00239	0.000929953	0.0702	0.00234	0.000910498	0.1803	0.00601	0.0023385	0.318	0.0106	0.00412448	0.001044	3.48e-05	1.35407e-05	0.0002184	7.28e-06	2.83266e-06	0.000657	2.19e-05	8.52133e-06	7.59e-05	2.53e-06	9.84428e-07	2.121e-05	7.07e-07	2.75095e-07	0.2655	0.00885	0.00344355	0.1431	0.00477	0.00185602	3.27e-09	1.09e-10	4.24121e-11	0.00525	0.000175	6.80928e-05	7.23e-12	2.41e-13	9.37735e-14
56203010	Oatmeal, cooked, regular, fat not added in cooking	Grains	Grains	Cooked Cereals	Plant-based, other	234	4.28012	0.046566	0.000199	0.000851744	0.045396	0.000194	0.000830343	0.194688	0.000832	0.00356106	0.233064	0.000996	0.004263	0.00075348	3.22e-06	1.3782e-05	0.00016848	7.2e-07	3.08169e-06	0.0004446	1.9e-06	8.13223e-06	0.000125892	5.38e-07	2.3027e-06	1.40166e-05	5.99e-08	2.56379e-07	0.37206	0.00159	0.00680539	0.13221	0.000565	0.00241827	2.808e-09	1.2e-11	5.13614e-11	0.0106236	4.54e-05	0.000194317	5.967e-12	2.55e-14	1.09143e-13
56205008	Rice, white, cooked, fat not added in cooking	Grains	Grains	Cooked Grains	Plant-based, other	140	3.11281	0.2044	0.00146	0.00454471	0.11886	0.000849	0.00264278	0.1337	0.000955	0.00297274	0.8162	0.00583	0.0181477	0.003094	2.21e-05	6.87932e-05	0.0003094	2.21e-06	6.87932e-06	0.0004914	3.51e-06	1.0926e-05	0.0001582	1.13e-06	3.51748e-06	1.2278e-05	8.77e-08	2.72994e-07	2.198	0.0157	0.0488712	0.707	0.00505	0.0157197	7.028e-09	5.02e-11	1.56263e-10	0.04326	0.000309	0.00096186	1.0934e-11	7.81e-14	2.43111e-13
63107010	Banana, raw	Fruit	Fruits	Fruits	Plant-based, other	140	9.33844	0.02772	0.000198	0.00184901	0.02646	0.000189	0.00176497	0.011676	8.34e-05	0.000778826	0.2996	0.00214	0.0199843	0.0011298	8.07e-06	7.53612e-05	0.0002352	1.68e-06	1.56886e-05	0.0009954	7.11e-06	6.63963e-05	5.95e-05	4.25e-07	3.96884e-06	3.248e-05	2.32e-07	2.16652e-06	0.2268	0.00162	0.0151283	0.1932	0.00138	0.0128871	2.002e-09	1.43e-11	1.3354e-10	0.0336	0.00024	0.00224123	4.256e-12	3.04e-14	2.83889e-13
75113000	Lettuce, raw	Vegetables	Vegetables	Vegetables, excluding starchy	Plant-based, other	85	10.1166	0.030345	0.000357	0.00361164	0.029155	0.000343	0.00347001	0.016745	0.000197	0.00199298	0.26095	0.00307	0.0310581	0.00060605	7.13e-06	7.21317e-05	0.00011475	1.35e-06	1.36575e-05	0.00015215	1.79e-06	1.81088e-05	2.1335e-05	2.51e-07	2.53928e-06	4.4285e-06	5.21e-08	5.27077e-07	0.17	0.002	0.0202333	0.1343	0.00158	0.0159843	2.9325e-09	3.45e-11	3.49024e-10	0.005372	6.32e-05	0.000639372	6.4175e-12	7.55e-14	7.63807e-13
83106000	Italian dressing, made with vinegar and oil	Fats and Oils	Fats and Oils	Oils	Plant-based, other	30	0.778204	0.093	0.0031	0.00241243	0.0918	0.00306	0.0023813	0.1746	0.00582	0.00452914	0.504	0.0168	0.0130738	0.000987	3.29e-05	2.56029e-05	0.0002271	7.57e-06	5.891e-06	0.000564	1.88e-05	1.46302e-05	9.24e-05	3.08e-06	2.39687e-06	1.977e-05	6.59e-07	5.12836e-07	10.56	0.352	0.273928	0.516	0.0172	0.0133851	5.22e-09	1.74e-10	1.35407e-10	0.00693	0.000231	0.000179765	1.248e-11	4.16e-13	3.23733e-13
92552010	Fruit flavored drink, powdered, reconstituted, diet	Beverages, Nonalcoholic	Beverages, Nonalcoholic	Diet Beverages	Other	240	7.78203	0.000312	1.3e-06	1.01166e-05	0.0002976	1.24e-06	9.64972e-06	0.000468	1.95e-06	1.5175e-05	0.003144	1.31e-05	0.000101945	1.8072e-05	7.53e-08	5.85987e-07	9.36e-07	3.9e-09	3.03499e-08	2.0016e-06	8.34e-09	6.49021e-08	4.92e-07	2.05e-09	1.59532e-08	1.3128e-07	5.47e-10	4.25677e-09	0.003192	1.33e-05	0.000103501	0.002712	1.13e-05	8.79369e-05	2.712e-11	1.13e-13	8.79369e-13	3.264e-05	1.36e-07	1.05836e-06	3.36e-14	1.4e-16	1.08948e-15
			Emissions from Diet							0.132971			0.107345			0.103237			0.906793			0.00128968			0.000363157			0.000869875			0.000332737			5.84452e-05			0.812625			1.40203			6.20689e-09			0.00691195			1.60239e-11
TABLE 14: EMISSION CALCULATION FOR S6M3
		Characteristics of select foods						Impact Categories
WWEIA Foodcode	Food Description	USDA Main Group	Food subgroup	HENI category	Main ingredient contributing to environmental impacts	RACC (g/serving)	Qty of Diet	Global warming, shorter term (kg CO2 eq/serving)			Global warming, long term (kg CO2 eq/serving)			Land occupation, biodiversity (ha-yr arable/serving)			Fossil energy use (MJ/serving)			Mineral resources use (kg deprived/serving)			Freshwater acidification (kg SO2 eq/serving)			Terrestrial acidification (kg SO2 eq/serving)			Freshwater eutrophication (kg PO4---P- eq/serving)			Marine eutrophication (kg N eq/serving)			Freshwater ecotoxicity (CTUe/serving)			Ionizing radiation (Bq C-14 eq/serving)			Ozone Layer Depletion (kg CFC-11 eq/serving)			Water use (m3/serving)			Photochemical oxidant formation (DALYs/serving)
								HH, EQ			HH, EQ			EQ									EQ			EQ			EQ			EQ			EQ			HH, EQ			HH, EQ						HH
								Mean	Factor	Future Food	Mean	Factor	FF	Mean	Factor	FF	Mean	Factor	FF	Mean	Factor	FF	Mean	Factor	FF	Mean	Factor	FF	Mean	Factor	FF	Mean	Factor	FF	Mean	Factor	FF	Mean	Factor	FF	Mean	Factor	FF	Mean	Factor	FF	Mean	Factor	FF
11111000	Milk, whole	Milk and Dairy	Dairy	Milk	Dairy	244	7.81687	0.62952	0.00258	0.0201675	0.40504	0.00166	0.012976	0.29768	0.00122	0.00953658	2.03496	0.00834	0.0651927	0.0027328	1.12e-05	8.75489e-05	0.00102724	4.21e-06	3.2909e-05	0.0026596	1.09e-05	8.52039e-05	0.00025376	1.04e-06	8.12954e-06	8.906e-05	3.65e-07	2.85316e-06	1.70312	0.00698	0.0545618	3.172	0.013	0.101619	1.88856e-08	7.74e-11	6.05026e-10	0.0207888	8.52e-05	0.000665997	3.6844e-11	1.51e-13	1.18035e-12
21500100	Ground beef, cooked	Protein Foods	Beef	Red meat	Beef	85	1.18816	3.1705	0.0373	0.0443185	2.227	0.0262	0.0311299	2.227	0.0262	0.0311299	15.13	0.178	0.211493	0.024225	0.000285	0.000338627	0.0081855	9.63e-05	0.00011442	0.02431	0.000286	0.000339815	0.002346	2.76e-05	3.27933e-05	0.0008585	1.01e-05	1.20005e-05	9.605	0.113	0.134263	25.5	0.3	0.356449	1.2665e-07	1.49e-09	1.77036e-09	7.106e-05	8.36e-07	9.93305e-07	2.635e-10	3.1e-12	3.68331e-12
24144210	Chicken, drumstick, fried, no coating, skin eaten, NS as to type of fat added in cooking	Protein Foods	Poultry	Poultry	Poultry	85	1.86042	0.44115	0.00519	0.00965556	0.41395	0.00487	0.00906022	0.73865	0.00869	0.016167	3.9865	0.0469	0.0872535	0.005406	6.36e-05	0.000118322	0.0016235	1.91e-05	3.55339e-05	0.0048365	5.69e-05	0.000105858	0.00069615	8.19e-06	1.52368e-05	0.00016405	1.93e-06	3.5906e-06	2.2015	0.0259	0.0481848	4.352	0.0512	0.0952533	3.74e-08	4.4e-10	8.18583e-10	0.02006	0.000236	0.000439058	5.4655e-11	6.43e-13	1.19625e-12
25221405	Pork sausage	Protein Foods	Processed meat	Cured Meats/Poultry	Processed meat	55	0.62535	0.3905	0.0071	0.00443998	0.2761	0.00502	0.00313926	0.2354	0.00428	0.0026765	4.3615	0.0793	0.0495902	0.0027445	4.99e-05	3.12049e-05	0.0009295	1.69e-05	1.05684e-05	0.0028435	5.17e-05	3.23306e-05	0.0002904	5.28e-06	3.30185e-06	0.0001848	3.36e-06	2.10117e-06	1.408	0.0256	0.016009	22.605	0.411	0.257019	1.8205e-08	3.31e-10	2.06991e-10	0.0627	0.00114	0.000712899	3.1075e-11	5.65e-13	3.53323e-13
26137120	Salmon, baked or broiled, made with oil	Protein Foods	Seafood	Seafood	Seafood	85	3.90844	0.68255	0.00803	0.0313847	0.66555	0.00783	0.030603	0.3995	0.0047	0.0183696	7.5905	0.0893	0.349023	0.005423	6.38e-05	0.000249358	0.0022015	2.59e-05	0.000101228	0.002856	3.36e-05	0.000131323	0.005474	6.44e-05	0.000251703	0.0006987	8.22e-06	3.21273e-05	2.8475	0.0335	0.130933	9.095	0.107	0.418203	3.1535e-08	3.71e-10	1.45003e-09	0.0034765	4.09e-05	0.000159855	1.496e-10	1.76e-12	6.87885e-12
31103010	Egg, whole, boiled or poached	Protein Foods	Eggs	Eggs	Animal-based (other)	50	1.17253	0.3385	0.00677	0.00793803	0.3325	0.00665	0.00779733	0.37	0.0074	0.00867673	1.775	0.0355	0.0416248	0.00765	0.000153	0.000179397	0.000755	1.51e-05	1.77052e-05	0.00177	3.54e-05	4.15076e-05	0.0002605	5.21e-06	6.10889e-06	5.9e-05	1.18e-06	1.38359e-06	2.425	0.0485	0.0568677	1.97	0.0394	0.0461977	1.9e-08	3.8e-10	4.45562e-10	0.01105	0.000221	0.000259129	3.315e-11	6.63e-13	7.77388e-13
41104020	Pinto, calico, or red Mexican beans, dry, cooked, fat not added in cooking	Protein Foods	Legumes	Legumes and soy products	Plant-based, other	90	3.7521	0.006975	7.75e-05	0.000290788	0.006795	7.55e-05	0.000283283	0.005319	5.91e-05	0.000221749	0.07803	0.000867	0.00325307	0.0003051	3.39e-06	1.27196e-05	3.753e-05	4.17e-07	1.56462e-06	5.76e-05	6.4e-07	2.40134e-06	8.289e-06	9.21e-08	3.45568e-07	2.304e-06	2.56e-08	9.60537e-08	0.03204	0.000356	0.00133575	0.1674	0.00186	0.0069789	3.402e-10	3.78e-12	1.41829e-11	0.005553	6.17e-05	0.000231504	2.781e-12	3.09e-14	1.1594e-13
42111200	Peanuts, dry roasted, salted	Protein Foods	Nuts and seeds	Nuts and seeds	Nuts and seeds	30	0.390844	0.0717	0.00239	0.000934116	0.0702	0.00234	0.000914574	0.1803	0.00601	0.00234897	0.318	0.0106	0.00414294	0.001044	3.48e-05	1.36014e-05	0.0002184	7.28e-06	2.84534e-06	0.000657	2.19e-05	8.55947e-06	7.59e-05	2.53e-06	9.88834e-07	2.121e-05	7.07e-07	2.76326e-07	0.2655	0.00885	0.00345897	0.1431	0.00477	0.00186432	3.27e-09	1.09e-10	4.26019e-11	0.00525	0.000175	6.83976e-05	7.23e-12	2.41e-13	9.41933e-14
56203010	Oatmeal, cooked, regular, fat not added in cooking	Grains	Grains	Cooked Cereals	Plant-based, other	234	4.29928	0.046566	0.000199	0.000855556	0.045396	0.000194	0.00083406	0.194688	0.000832	0.003577	0.233064	0.000996	0.00428208	0.00075348	3.22e-06	1.38437e-05	0.00016848	7.2e-07	3.09548e-06	0.0004446	1.9e-06	8.16863e-06	0.000125892	5.38e-07	2.31301e-06	1.40166e-05	5.99e-08	2.57527e-07	0.37206	0.00159	0.00683585	0.13221	0.000565	0.00242909	2.808e-09	1.2e-11	5.15913e-11	0.0106236	4.54e-05	0.000195187	5.967e-12	2.55e-14	1.09632e-13
56205008	Rice, white, cooked, fat not added in cooking	Grains	Grains	Cooked Grains	Plant-based, other	140	3.12675	0.2044	0.00146	0.00456505	0.11886	0.000849	0.00265461	0.1337	0.000955	0.00298604	0.8162	0.00583	0.0182289	0.003094	2.21e-05	6.91011e-05	0.0003094	2.21e-06	6.91011e-06	0.0004914	3.51e-06	1.09749e-05	0.0001582	1.13e-06	3.53323e-06	1.2278e-05	8.77e-08	2.74216e-07	2.198	0.0157	0.0490899	0.707	0.00505	0.0157901	7.028e-09	5.02e-11	1.56963e-10	0.04326	0.000309	0.000966165	1.0934e-11	7.81e-14	2.44199e-13
63107010	Banana, raw	Fruit	Fruits	Fruits	Plant-based, other	140	9.38024	0.02772	0.000198	0.00185729	0.02646	0.000189	0.00177287	0.011676	8.34e-05	0.000782312	0.2996	0.00214	0.0200737	0.0011298	8.07e-06	7.56986e-05	0.0002352	1.68e-06	1.57588e-05	0.0009954	7.11e-06	6.66935e-05	5.95e-05	4.25e-07	3.9866e-06	3.248e-05	2.32e-07	2.17622e-06	0.2268	0.00162	0.015196	0.1932	0.00138	0.0129447	2.002e-09	1.43e-11	1.34137e-10	0.0336	0.00024	0.00225126	4.256e-12	3.04e-14	2.85159e-13
75113000	Lettuce, raw	Vegetables	Vegetables	Vegetables, excluding starchy	Plant-based, other	85	10.1619	0.030345	0.000357	0.00362781	0.029155	0.000343	0.00348554	0.016745	0.000197	0.0020019	0.26095	0.00307	0.0311971	0.00060605	7.13e-06	7.24546e-05	0.00011475	1.35e-06	1.37186e-05	0.00015215	1.79e-06	1.81899e-05	2.1335e-05	2.51e-07	2.55064e-06	4.4285e-06	5.21e-08	5.29437e-07	0.17	0.002	0.0203239	0.1343	0.00158	0.0160559	2.9325e-09	3.45e-11	3.50587e-10	0.005372	6.32e-05	0.000642234	6.4175e-12	7.55e-14	7.67226e-13
83106000	Italian dressing, made with vinegar and oil	Fats and Oils	Fats and Oils	Oils	Plant-based, other	30	0.781687	0.093	0.0031	0.00242323	0.0918	0.00306	0.00239196	0.1746	0.00582	0.00454942	0.504	0.0168	0.0131323	0.000987	3.29e-05	2.57175e-05	0.0002271	7.57e-06	5.91737e-06	0.000564	1.88e-05	1.46957e-05	9.24e-05	3.08e-06	2.4076e-06	1.977e-05	6.59e-07	5.15132e-07	10.56	0.352	0.275154	0.516	0.0172	0.013445	5.22e-09	1.74e-10	1.36014e-10	0.00693	0.000231	0.00018057	1.248e-11	4.16e-13	3.25182e-13
92552010	Fruit flavored drink, powdered, reconstituted, diet	Beverages, Nonalcoholic	Beverages, Nonalcoholic	Diet Beverages	Other	240	7.81687	0.000312	1.3e-06	1.01619e-05	0.0002976	1.24e-06	9.69292e-06	0.000468	1.95e-06	1.52429e-05	0.003144	1.31e-05	0.000102401	1.8072e-05	7.53e-08	5.88611e-07	9.36e-07	3.9e-09	3.04858e-08	2.0016e-06	8.34e-09	6.51927e-08	4.92e-07	2.05e-09	1.60246e-08	1.3128e-07	5.47e-10	4.27583e-09	0.003192	1.33e-05	0.000103964	0.002712	1.13e-05	8.83307e-05	2.712e-11	1.13e-13	8.83307e-13	3.264e-05	1.36e-07	1.06309e-06	3.36e-14	1.4e-16	1.09436e-15
				Emissions from Diet						0.132468			0.107052			0.103039			0.89859			0.00128818			0.000362206			0.000865787			0.000333415			5.81855e-05			0.812317			1.34434			6.18352e-09			0.00677431			1.60121e-11
TABLE 15: EMISSION CALCULATION FOR S7M1
		Characteristics of select foods						Impact Categories
WWEIA Foodcode	Food Description	USDA Main Group	Food subgroup	HENI category	Main ingredient contributing to environmental impacts	RACC (g/serving)	Qty of Diet	Global warming, shorter term (kg CO2 eq/serving)			Global warming, long term (kg CO2 eq/serving)			Land occupation, biodiversity (ha-yr arable/serving)			Fossil energy use (MJ/serving)			Mineral resources use (kg deprived/serving)			Freshwater acidification (kg SO2 eq/serving)			Terrestrial acidification (kg SO2 eq/serving)			Freshwater eutrophication (kg PO4---P- eq/serving)			Marine eutrophication (kg N eq/serving)			Freshwater ecotoxicity (CTUe/serving)			Ionizing radiation (Bq C-14 eq/serving)			Ozone Layer Depletion (kg CFC-11 eq/serving)			Water use (m3/serving)			Photochemical oxidant formation (DALYs/serving)
								HH, EQ			HH, EQ			EQ									EQ			EQ			EQ			EQ			EQ			HH, EQ			HH, EQ						HH
								Mean	Factor	Future Food	Mean	Factor	FF	Mean	Factor	FF	Mean	Factor	FF	Mean	Factor	FF	Mean	Factor	FF	Mean	Factor	FF	Mean	Factor	FF	Mean	Factor	FF	Mean	Factor	FF	Mean	Factor	FF	Mean	Factor	FF	Mean	Factor	FF	Mean	Factor	FF
11111000	Milk, whole	Milk and Dairy	Dairy	Milk	Dairy	244	8.32192	0.62952	0.00258	0.0214705	0.40504	0.00166	0.0138144	0.29768	0.00122	0.0101527	2.03496	0.00834	0.0694048	0.0027328	1.12e-05	9.32055e-05	0.00102724	4.21e-06	3.50353e-05	0.0026596	1.09e-05	9.07089e-05	0.00025376	1.04e-06	8.65479e-06	8.906e-05	3.65e-07	3.0375e-06	1.70312	0.00698	0.058087	3.172	0.013	0.108185	1.88856e-08	7.74e-11	6.44116e-10	0.0207888	8.52e-05	0.000709027	3.6844e-11	1.51e-13	1.25661e-12
21500100	Ground beef, cooked	Protein Foods	Beef	Red meat	Beef	85	0.865479	3.1705	0.0373	0.0322824	2.227	0.0262	0.0226756	2.227	0.0262	0.0226756	15.13	0.178	0.154055	0.024225	0.000285	0.000246662	0.0081855	9.63e-05	8.33456e-05	0.02431	0.000286	0.000247527	0.002346	2.76e-05	2.38872e-05	0.0008585	1.01e-05	8.74134e-06	9.605	0.113	0.0977992	25.5	0.3	0.259644	1.2665e-07	1.49e-09	1.28956e-09	7.106e-05	8.36e-07	7.23541e-07	2.635e-10	3.1e-12	2.68299e-12
24144210	Chicken, drumstick, fried, no coating, skin eaten, NS as to type of fat added in cooking	Protein Foods	Poultry	Poultry	Poultry	85	2.08048	0.44115	0.00519	0.0107977	0.41395	0.00487	0.0101319	0.73865	0.00869	0.0180793	3.9865	0.0469	0.0975743	0.005406	6.36e-05	0.000132318	0.0016235	1.91e-05	3.97371e-05	0.0048365	5.69e-05	0.000118379	0.00069615	8.19e-06	1.70391e-05	0.00016405	1.93e-06	4.01532e-06	2.2015	0.0259	0.0538843	4.352	0.0512	0.10652	3.74e-08	4.4e-10	9.1541e-10	0.02006	0.000236	0.000490992	5.4655e-11	6.43e-13	1.33775e-12
25221405	Pork sausage	Protein Foods	Processed meat	Cured Meats/Poultry	Processed meat	55	0.832192	0.3905	0.0071	0.00590856	0.2761	0.00502	0.0041776	0.2354	0.00428	0.00356178	4.3615	0.0793	0.0659928	0.0027445	4.99e-05	4.15264e-05	0.0009295	1.69e-05	1.4064e-05	0.0028435	5.17e-05	4.30243e-05	0.0002904	5.28e-06	4.39397e-06	0.0001848	3.36e-06	2.79616e-06	1.408	0.0256	0.0213041	22.605	0.411	0.342031	1.8205e-08	3.31e-10	2.75455e-10	0.0627	0.00114	0.000948698	3.1075e-11	5.65e-13	4.70188e-13
26137120	Salmon, baked or broiled, made with oil	Protein Foods	Seafood	Seafood	Seafood	85	4.16096	0.68255	0.00803	0.0334125	0.66555	0.00783	0.0325803	0.3995	0.0047	0.0195565	7.5905	0.0893	0.371574	0.005423	6.38e-05	0.000265469	0.0022015	2.59e-05	0.000107769	0.002856	3.36e-05	0.000139808	0.005474	6.44e-05	0.000267966	0.0006987	8.22e-06	3.42031e-05	2.8475	0.0335	0.139392	9.095	0.107	0.445222	3.1535e-08	3.71e-10	1.54372e-09	0.0034765	4.09e-05	0.000170183	1.496e-10	1.76e-12	7.32329e-12
31103010	Egg, whole, boiled or poached	Protein Foods	Eggs	Eggs	Animal-based (other)	50	1.24829	0.3385	0.00677	0.00845089	0.3325	0.00665	0.0083011	0.37	0.0074	0.00923731	1.775	0.0355	0.0443141	0.00765	0.000153	0.000190988	0.000755	1.51e-05	1.88491e-05	0.00177	3.54e-05	4.41893e-05	0.0002605	5.21e-06	6.50357e-06	5.9e-05	1.18e-06	1.47298e-06	2.425	0.0485	0.0605419	1.97	0.0394	0.0491825	1.9e-08	3.8e-10	4.74349e-10	0.01105	0.000221	0.000275871	3.315e-11	6.63e-13	8.27613e-13
41104020	Pinto, calico, or red Mexican beans, dry, cooked, fat not added in cooking	Protein Foods	Legumes	Legumes and soy products	Plant-based, other	90	4.12767	0.006975	7.75e-05	0.000319894	0.006795	7.55e-05	0.000311639	0.005319	5.91e-05	0.000243945	0.07803	0.000867	0.00357869	0.0003051	3.39e-06	1.39928e-05	3.753e-05	4.17e-07	1.72124e-06	5.76e-05	6.4e-07	2.64171e-06	8.289e-06	9.21e-08	3.80158e-07	2.304e-06	2.56e-08	1.05668e-07	0.03204	0.000356	0.00146945	0.1674	0.00186	0.00767747	3.402e-10	3.78e-12	1.56026e-11	0.005553	6.17e-05	0.000254677	2.781e-12	3.09e-14	1.27545e-13
42111200	Peanuts, dry roasted, salted	Protein Foods	Nuts and seeds	Nuts and seeds	Nuts and seeds	30	0.416096	0.0717	0.00239	0.000994469	0.0702	0.00234	0.000973664	0.1803	0.00601	0.00250074	0.318	0.0106	0.00441062	0.001044	3.48e-05	1.44801e-05	0.0002184	7.28e-06	3.02918e-06	0.000657	2.19e-05	9.1125e-06	7.59e-05	2.53e-06	1.05272e-06	2.121e-05	7.07e-07	2.9418e-07	0.2655	0.00885	0.00368245	0.1431	0.00477	0.00198478	3.27e-09	1.09e-10	4.53544e-11	0.00525	0.000175	7.28168e-05	7.23e-12	2.41e-13	1.00279e-13
56203010	Oatmeal, cooked, regular, fat not added in cooking	Grains	Grains	Cooked Cereals	Plant-based, other	234	4.57705	0.046566	0.000199	0.000910834	0.045396	0.000194	0.000887948	0.194688	0.000832	0.00380811	0.233064	0.000996	0.00455875	0.00075348	3.22e-06	1.47381e-05	0.00016848	7.2e-07	3.29548e-06	0.0004446	1.9e-06	8.6964e-06	0.000125892	5.38e-07	2.46245e-06	1.40166e-05	5.99e-08	2.74166e-07	0.37206	0.00159	0.00727752	0.13221	0.000565	0.00258604	2.808e-09	1.2e-11	5.49246e-11	0.0106236	4.54e-05	0.000207798	5.967e-12	2.55e-14	1.16715e-13
56205008	Rice, white, cooked, fat not added in cooking	Grains	Grains	Cooked Grains	Plant-based, other	140	3.32877	0.2044	0.00146	0.00486	0.11886	0.000849	0.00282612	0.1337	0.000955	0.00317897	0.8162	0.00583	0.0194067	0.003094	2.21e-05	7.35657e-05	0.0003094	2.21e-06	7.35657e-06	0.0004914	3.51e-06	1.1684e-05	0.0001582	1.13e-06	3.76151e-06	1.2278e-05	8.77e-08	2.91933e-07	2.198	0.0157	0.0522616	0.707	0.00505	0.0168103	7.028e-09	5.02e-11	1.67104e-10	0.04326	0.000309	0.00102859	1.0934e-11	7.81e-14	2.59977e-13
63107010	Banana, raw	Fruit	Fruits	Fruits	Plant-based, other	140	9.9863	0.02772	0.000198	0.00197729	0.02646	0.000189	0.00188741	0.011676	8.34e-05	0.000832857	0.2996	0.00214	0.0213707	0.0011298	8.07e-06	8.05894e-05	0.0002352	1.68e-06	1.6777e-05	0.0009954	7.11e-06	7.10026e-05	5.95e-05	4.25e-07	4.24418e-06	3.248e-05	2.32e-07	2.31682e-06	0.2268	0.00162	0.0161778	0.1932	0.00138	0.0137811	2.002e-09	1.43e-11	1.42804e-10	0.0336	0.00024	0.00239671	4.256e-12	3.04e-14	3.03583e-13
75113000	Lettuce, raw	Vegetables	Vegetables	Vegetables, excluding starchy	Plant-based, other	85	10.8185	0.030345	0.000357	0.0038622	0.029155	0.000343	0.00371074	0.016745	0.000197	0.00213124	0.26095	0.00307	0.0332128	0.00060605	7.13e-06	7.71358e-05	0.00011475	1.35e-06	1.4605e-05	0.00015215	1.79e-06	1.93651e-05	2.1335e-05	2.51e-07	2.71544e-06	4.4285e-06	5.21e-08	5.63643e-07	0.17	0.002	0.021637	0.1343	0.00158	0.0170932	2.9325e-09	3.45e-11	3.73238e-10	0.005372	6.32e-05	0.000683729	6.4175e-12	7.55e-14	8.16796e-13
83106000	Italian dressing, made with vinegar and oil	Fats and Oils	Fats and Oils	Oils	Plant-based, other	30	0.832192	0.093	0.0031	0.00257979	0.0918	0.00306	0.00254651	0.1746	0.00582	0.00484335	0.504	0.0168	0.0139808	0.000987	3.29e-05	2.73791e-05	0.0002271	7.57e-06	6.29969e-06	0.000564	1.88e-05	1.56452e-05	9.24e-05	3.08e-06	2.56315e-06	1.977e-05	6.59e-07	5.48414e-07	10.56	0.352	0.292931	0.516	0.0172	0.0143137	5.22e-09	1.74e-10	1.44801e-10	0.00693	0.000231	0.000192236	1.248e-11	4.16e-13	3.46192e-13
92552010	Fruit flavored drink, powdered, reconstituted, diet	Beverages, Nonalcoholic	Beverages, Nonalcoholic	Diet Beverages	Other	240	8.3219	0.000312	1.3e-06	1.08185e-05	0.0002976	1.24e-06	1.03192e-05	0.000468	1.95e-06	1.62277e-05	0.003144	1.31e-05	0.000109017	1.8072e-05	7.53e-08	6.26639e-07	9.36e-07	3.9e-09	3.24554e-08	2.0016e-06	8.34e-09	6.94047e-08	4.92e-07	2.05e-09	1.70599e-08	1.3128e-07	5.47e-10	4.55208e-09	0.003192	1.33e-05	0.000110681	0.002712	1.13e-05	9.40375e-05	2.712e-11	1.13e-13	9.40375e-13	3.264e-05	1.36e-07	1.13178e-06	3.36e-14	1.4e-16	1.16507e-15
			Emissions from Diet							0.127838			0.104835			0.100819			0.903543			0.00127268			0.000351917			0.000821854			0.000345641			5.86657e-05			0.826556			1.38513			6.08738e-09			0.00743319			1.59707e-11
TABLE 16: EMISSION CALCULATION FOR S7M2
		Characteristics of select foods						Impact Categories
WWEIA Foodcode	Food Description	USDA Main Group	Food subgroup	HENI category	Main ingredient contributing to environmental impacts	RACC (g/serving)	Qty of Diet	Global warming, shorter term (kg CO2 eq/serving)			Global warming, long term (kg CO2 eq/serving)			Land occupation, biodiversity (ha-yr arable/serving)			Fossil energy use (MJ/serving)			Mineral resources use (kg deprived/serving)			Freshwater acidification (kg SO2 eq/serving)			Terrestrial acidification (kg SO2 eq/serving)			Freshwater eutrophication (kg PO4---P- eq/serving)			Marine eutrophication (kg N eq/serving)			Freshwater ecotoxicity (CTUe/serving)			Ionizing radiation (Bq C-14 eq/serving)			Ozone Layer Depletion (kg CFC-11 eq/serving)			Water use (m3/serving)			Photochemical oxidant formation (DALYs/serving)
								HH, EQ			HH, EQ			EQ									EQ			EQ			EQ			EQ			EQ			HH, EQ			HH, EQ						HH
								Mean	Factor	Future Food	Mean	Factor	FF	Mean	Factor	FF	Mean	Factor	FF	Mean	Factor	FF	Mean	Factor	FF	Mean	Factor	FF	Mean	Factor	FF	Mean	Factor	FF	Mean	Factor	FF	Mean	Factor	FF	Mean	Factor	FF	Mean	Factor	FF	Mean	Factor	FF
11111000	Milk, whole	Milk and Dairy	Dairy	Milk	Dairy	244	7.77457	0.62952	0.00258	0.0200584	0.40504	0.00166	0.0129058	0.29768	0.00122	0.00948498	2.03496	0.00834	0.0648399	0.0027328	1.12e-05	8.70752e-05	0.00102724	4.21e-06	3.27309e-05	0.0026596	1.09e-05	8.47428e-05	0.00025376	1.04e-06	8.08556e-06	8.906e-05	3.65e-07	2.83772e-06	1.70312	0.00698	0.0542665	3.172	0.013	0.101069	1.88856e-08	7.74e-11	6.01752e-10	0.0207888	8.52e-05	0.000662394	3.6844e-11	1.51e-13	1.17396e-12
21500100	Ground beef, cooked	Protein Foods	Beef	Red meat	Beef	85	0.808556	3.1705	0.0373	0.0301591	2.227	0.0262	0.0211842	2.227	0.0262	0.0211842	15.13	0.178	0.143923	0.024225	0.000285	0.000230438	0.0081855	9.63e-05	7.78639e-05	0.02431	0.000286	0.000231247	0.002346	2.76e-05	2.23161e-05	0.0008585	1.01e-05	8.16641e-06	9.605	0.113	0.0913668	25.5	0.3	0.242567	1.2665e-07	1.49e-09	1.20475e-09	7.106e-05	8.36e-07	6.75952e-07	2.635e-10	3.1e-12	2.50652e-12
24144210	Chicken, drumstick, fried, no coating, skin eaten, NS as to type of fat added in cooking	Protein Foods	Poultry	Poultry	Poultry	85	1.57046	0.44115	0.00519	0.00815071	0.41395	0.00487	0.00764816	0.73865	0.00869	0.0136473	3.9865	0.0469	0.0736548	0.005406	6.36e-05	9.98815e-05	0.0016235	1.91e-05	2.99959e-05	0.0048365	5.69e-05	8.93594e-05	0.00069615	8.19e-06	1.28621e-05	0.00016405	1.93e-06	3.031e-06	2.2015	0.0259	0.040675	4.352	0.0512	0.0804078	3.74e-08	4.4e-10	6.91004e-10	0.02006	0.000236	0.00037063	5.4655e-11	6.43e-13	1.00981e-12
25221405	Pork sausage	Protein Foods	Processed meat	Cured Meats/Poultry	Processed meat	55	0.777457	0.3905	0.0071	0.00551995	0.2761	0.00502	0.00390284	0.2354	0.00428	0.00332752	4.3615	0.0793	0.0616524	0.0027445	4.99e-05	3.87951e-05	0.0009295	1.69e-05	1.3139e-05	0.0028435	5.17e-05	4.01945e-05	0.0002904	5.28e-06	4.10497e-06	0.0001848	3.36e-06	2.61226e-06	1.408	0.0256	0.0199029	22.605	0.411	0.319535	1.8205e-08	3.31e-10	2.57338e-10	0.0627	0.00114	0.000886301	3.1075e-11	5.65e-13	4.39263e-13
26137120	Salmon, baked or broiled, made with oil	Protein Foods	Seafood	Seafood	Seafood	85	3.88729	0.68255	0.00803	0.0312149	0.66555	0.00783	0.0304375	0.3995	0.0047	0.0182702	7.5905	0.0893	0.347135	0.005423	6.38e-05	0.000248009	0.0022015	2.59e-05	0.000100681	0.002856	3.36e-05	0.000130613	0.005474	6.44e-05	0.000250341	0.0006987	8.22e-06	3.19535e-05	2.8475	0.0335	0.130224	9.095	0.107	0.41594	3.1535e-08	3.71e-10	1.44218e-09	0.0034765	4.09e-05	0.00015899	1.496e-10	1.76e-12	6.84162e-12
31103010	Egg, whole, boiled or poached	Protein Foods	Eggs	Eggs	Animal-based (other)	50	1.16619	0.3385	0.00677	0.00789508	0.3325	0.00665	0.00775514	0.37	0.0074	0.00862978	1.775	0.0355	0.0413996	0.00765	0.000153	0.000178426	0.000755	1.51e-05	1.76094e-05	0.00177	3.54e-05	4.1283e-05	0.0002605	5.21e-06	6.07583e-06	5.9e-05	1.18e-06	1.3761e-06	2.425	0.0485	0.05656	1.97	0.0394	0.0459477	1.9e-08	3.8e-10	4.43151e-10	0.01105	0.000221	0.000257727	3.315e-11	6.63e-13	7.73181e-13
41104020	Pinto, calico, or red Mexican beans, dry, cooked, fat not added in cooking	Protein Foods	Legumes	Legumes and soy products	Plant-based, other	90	4.04278	0.006975	7.75e-05	0.000313315	0.006795	7.55e-05	0.00030523	0.005319	5.91e-05	0.000238928	0.07803	0.000867	0.00350509	0.0003051	3.39e-06	1.3705e-05	3.753e-05	4.17e-07	1.68584e-06	5.76e-05	6.4e-07	2.58738e-06	8.289e-06	9.21e-08	3.7234e-07	2.304e-06	2.56e-08	1.03495e-07	0.03204	0.000356	0.00143923	0.1674	0.00186	0.00751957	3.402e-10	3.78e-12	1.52817e-11	0.005553	6.17e-05	0.000249439	2.781e-12	3.09e-14	1.24922e-13
42111200	Peanuts, dry roasted, salted	Protein Foods	Nuts and seeds	Nuts and seeds	Nuts and seeds	30	0.388729	0.0717	0.00239	0.000929061	0.0702	0.00234	0.000909625	0.1803	0.00601	0.00233626	0.318	0.0106	0.00412052	0.001044	3.48e-05	1.35278e-05	0.0002184	7.28e-06	2.82994e-06	0.000657	2.19e-05	8.51316e-06	7.59e-05	2.53e-06	9.83483e-07	2.121e-05	7.07e-07	2.74831e-07	0.2655	0.00885	0.00344025	0.1431	0.00477	0.00185424	3.27e-09	1.09e-10	4.23714e-11	0.00525	0.000175	6.80275e-05	7.23e-12	2.41e-13	9.36836e-14
56203010	Oatmeal, cooked, regular, fat not added in cooking	Grains	Grains	Cooked Cereals	Plant-based, other	234	4.27601	0.046566	0.000199	0.000850927	0.045396	0.000194	0.000829547	0.194688	0.000832	0.00355764	0.233064	0.000996	0.00425891	0.00075348	3.22e-06	1.37688e-05	0.00016848	7.2e-07	3.07873e-06	0.0004446	1.9e-06	8.12443e-06	0.000125892	5.38e-07	2.3005e-06	1.40166e-05	5.99e-08	2.56133e-07	0.37206	0.00159	0.00679886	0.13221	0.000565	0.00241595	2.808e-09	1.2e-11	5.13122e-11	0.0106236	4.54e-05	0.000194131	5.967e-12	2.55e-14	1.09038e-13
56205008	Rice, white, cooked, fat not added in cooking	Grains	Grains	Cooked Grains	Plant-based, other	140	3.10983	0.2044	0.00146	0.00454035	0.11886	0.000849	0.00264024	0.1337	0.000955	0.00296989	0.8162	0.00583	0.0181303	0.003094	2.21e-05	6.87272e-05	0.0003094	2.21e-06	6.87272e-06	0.0004914	3.51e-06	1.09155e-05	0.0001582	1.13e-06	3.51411e-06	1.2278e-05	8.77e-08	2.72732e-07	2.198	0.0157	0.0488243	0.707	0.00505	0.0157046	7.028e-09	5.02e-11	1.56113e-10	0.04326	0.000309	0.000960937	1.0934e-11	7.81e-14	2.42878e-13
63107010	Banana, raw	Fruit	Fruits	Fruits	Plant-based, other	140	9.32949	0.02772	0.000198	0.00184724	0.02646	0.000189	0.00176327	0.011676	8.34e-05	0.000778079	0.2996	0.00214	0.0199651	0.0011298	8.07e-06	7.5289e-05	0.0002352	1.68e-06	1.56735e-05	0.0009954	7.11e-06	6.63327e-05	5.95e-05	4.25e-07	3.96503e-06	3.248e-05	2.32e-07	2.16444e-06	0.2268	0.00162	0.0151138	0.1932	0.00138	0.0128747	2.002e-09	1.43e-11	1.33412e-10	0.0336	0.00024	0.00223908	4.256e-12	3.04e-14	2.83616e-13
75113000	Lettuce, raw	Vegetables	Vegetables	Vegetables, excluding starchy	Plant-based, other	85	10.1069	0.030345	0.000357	0.00360818	0.029155	0.000343	0.00346668	0.016745	0.000197	0.00199107	0.26095	0.00307	0.0310283	0.00060605	7.13e-06	7.20625e-05	0.00011475	1.35e-06	1.36444e-05	0.00015215	1.79e-06	1.80914e-05	2.1335e-05	2.51e-07	2.53684e-06	4.4285e-06	5.21e-08	5.26572e-07	0.17	0.002	0.0202139	0.1343	0.00158	0.015969	2.9325e-09	3.45e-11	3.4869e-10	0.005372	6.32e-05	0.000638759	6.4175e-12	7.55e-14	7.63074e-13
83106000	Italian dressing, made with vinegar and oil	Fats and Oils	Fats and Oils	Oils	Plant-based, other	30	0.777457	0.093	0.0031	0.00241012	0.0918	0.00306	0.00237902	0.1746	0.00582	0.0045248	0.504	0.0168	0.0130613	0.000987	3.29e-05	2.55783e-05	0.0002271	7.57e-06	5.88535e-06	0.000564	1.88e-05	1.46162e-05	9.24e-05	3.08e-06	2.39457e-06	1.977e-05	6.59e-07	5.12344e-07	10.56	0.352	0.273665	0.516	0.0172	0.0133723	5.22e-09	1.74e-10	1.35278e-10	0.00693	0.000231	0.000179593	1.248e-11	4.16e-13	3.23422e-13
92552010	Fruit flavored drink, powdered, reconstituted, diet	Beverages, Nonalcoholic	Beverages, Nonalcoholic	Diet Beverages	Other	240	7.77457	0.000312	1.3e-06	1.01069e-05	0.0002976	1.24e-06	9.64047e-06	0.000468	1.95e-06	1.51604e-05	0.003144	1.31e-05	0.000101847	1.8072e-05	7.53e-08	5.85425e-07	9.36e-07	3.9e-09	3.03208e-08	2.0016e-06	8.34e-09	6.484e-08	4.92e-07	2.05e-09	1.59379e-08	1.3128e-07	5.47e-10	4.25269e-09	0.003192	1.33e-05	0.000103402	0.002712	1.13e-05	8.78527e-05	2.712e-11	1.13e-13	8.78527e-13	3.264e-05	1.36e-07	1.05734e-06	3.36e-14	1.4e-16	1.08844e-15
				Emissions from Diet						0.117507			0.0961368			0.0909558			0.826776			0.00116587			0.000321721			0.000746685			0.000319869			5.40918e-05			0.762594			1.27526			5.52351e-09			0.00686774			1.46861e-11
TABLE 17: EMISSION CALCULATION FOR S7M3
		Characteristics of select foods						Impact Categories
WWEIA Foodcode	Food Description	USDA Main Group	Food subgroup	HENI category	Main ingredient contributing to environmental impacts	RACC (g/serving)	Qty of Diet	Global warming, shorter term (kg CO2 eq/serving)			Global warming, long term (kg CO2 eq/serving)			Land occupation, biodiversity (ha-yr arable/serving)			Fossil energy use (MJ/serving)			Mineral resources use (kg deprived/serving)			Freshwater acidification (kg SO2 eq/serving)			Terrestrial acidification (kg SO2 eq/serving)			Freshwater eutrophication (kg PO4---P- eq/serving)			Marine eutrophication (kg N eq/serving)			Freshwater ecotoxicity (CTUe/serving)			Ionizing radiation (Bq C-14 eq/serving)			Ozone Layer Depletion (kg CFC-11 eq/serving)			Water use (m3/serving)			Photochemical oxidant formation (DALYs/serving)
								HH, EQ			HH, EQ			EQ									EQ			EQ			EQ			EQ			EQ			HH, EQ			HH, EQ						HH
								Mean	Factor	Future Food	Mean	Factor	FF	Mean	Factor	FF	Mean	Factor	FF	Mean	Factor	FF	Mean	Factor	FF	Mean	Factor	FF	Mean	Factor	FF	Mean	Factor	FF	Mean	Factor	FF	Mean	Factor	FF	Mean	Factor	FF	Mean	Factor	FF	Mean	Factor	FF
11111000	Milk, whole	Milk and Dairy	Dairy	Milk	Dairy	244	7.80041	0.62952	0.00258	0.020125	0.40504	0.00166	0.0129487	0.29768	0.00122	0.0095165	2.03496	0.00834	0.0650554	0.0027328	1.12e-05	8.73646e-05	0.00102724	4.21e-06	3.28397e-05	0.0026596	1.09e-05	8.50244e-05	0.00025376	1.04e-06	8.11242e-06	8.906e-05	3.65e-07	2.84715e-06	1.70312	0.00698	0.0544468	3.172	0.013	0.101405	1.88856e-08	7.74e-11	6.03751e-10	0.0207888	8.52e-05	0.000664595	3.6844e-11	1.51e-13	1.17786e-12
21500100	Ground beef, cooked	Protein Foods	Beef	Red meat	Beef	85	0.811242	3.1705	0.0373	0.0302593	2.227	0.0262	0.0212545	2.227	0.0262	0.0212545	15.13	0.178	0.144401	0.024225	0.000285	0.000231204	0.0081855	9.63e-05	7.81226e-05	0.02431	0.000286	0.000232015	0.002346	2.76e-05	2.23903e-05	0.0008585	1.01e-05	8.19355e-06	9.605	0.113	0.0916704	25.5	0.3	0.243373	1.2665e-07	1.49e-09	1.20875e-09	7.106e-05	8.36e-07	6.78199e-07	2.635e-10	3.1e-12	2.51485e-12
24144210	Chicken, drumstick, fried, no coating, skin eaten, NS as to type of fat added in cooking	Protein Foods	Poultry	Poultry	Poultry	85	1.57568	0.44115	0.00519	0.00817779	0.41395	0.00487	0.00767357	0.73865	0.00869	0.0136927	3.9865	0.0469	0.0738995	0.005406	6.36e-05	0.000100213	0.0016235	1.91e-05	3.00955e-05	0.0048365	5.69e-05	8.96563e-05	0.00069615	8.19e-06	1.29048e-05	0.00016405	1.93e-06	3.04107e-06	2.2015	0.0259	0.0408102	4.352	0.0512	0.080675	3.74e-08	4.4e-10	6.933e-10	0.02006	0.000236	0.000371861	5.4655e-11	6.43e-13	1.01316e-12
25221405	Pork sausage	Protein Foods	Processed meat	Cured Meats/Poultry	Processed meat	55	0.468024	0.3905	0.0071	0.00332297	0.2761	0.00502	0.00234948	0.2354	0.00428	0.00200314	4.3615	0.0793	0.0371143	0.0027445	4.99e-05	2.33544e-05	0.0009295	1.69e-05	7.90961e-06	0.0028435	5.17e-05	2.41969e-05	0.0002904	5.28e-06	2.47117e-06	0.0001848	3.36e-06	1.57256e-06	1.408	0.0256	0.0119814	22.605	0.411	0.192358	1.8205e-08	3.31e-10	1.54916e-10	0.0627	0.00114	0.000533548	3.1075e-11	5.65e-13	2.64434e-13
26137120	Salmon, baked or broiled, made with oil	Protein Foods	Seafood	Seafood	Seafood	85	3.9002	0.68255	0.00803	0.0313186	0.66555	0.00783	0.0305386	0.3995	0.0047	0.018331	7.5905	0.0893	0.348288	0.005423	6.38e-05	0.000248833	0.0022015	2.59e-05	0.000101015	0.002856	3.36e-05	0.000131047	0.005474	6.44e-05	0.000251173	0.0006987	8.22e-06	3.20597e-05	2.8475	0.0335	0.130657	9.095	0.107	0.417322	3.1535e-08	3.71e-10	1.44698e-09	0.0034765	4.09e-05	0.000159518	1.496e-10	1.76e-12	6.86436e-12
31103010	Egg, whole, boiled or poached	Protein Foods	Eggs	Eggs	Animal-based (other)	50	1.17006	0.3385	0.00677	0.00792132	0.3325	0.00665	0.00778091	0.37	0.0074	0.00865845	1.775	0.0355	0.0415372	0.00765	0.000153	0.000179019	0.000755	1.51e-05	1.76679e-05	0.00177	3.54e-05	4.14202e-05	0.0002605	5.21e-06	6.09602e-06	5.9e-05	1.18e-06	1.38067e-06	2.425	0.0485	0.056748	1.97	0.0394	0.0461004	1.9e-08	3.8e-10	4.44623e-10	0.01105	0.000221	0.000258584	3.315e-11	6.63e-13	7.75751e-13
41104020	Pinto, calico, or red Mexican beans, dry, cooked, fat not added in cooking	Protein Foods	Legumes	Legumes and soy products	Plant-based, other	90	4.29022	0.006975	7.75e-05	0.000332492	0.006795	7.55e-05	0.000323912	0.005319	5.91e-05	0.000253552	0.07803	0.000867	0.00371962	0.0003051	3.39e-06	1.45439e-05	3.753e-05	4.17e-07	1.78902e-06	5.76e-05	6.4e-07	2.74574e-06	8.289e-06	9.21e-08	3.9513e-07	2.304e-06	2.56e-08	1.0983e-07	0.03204	0.000356	0.00152732	0.1674	0.00186	0.00797982	3.402e-10	3.78e-12	1.6217e-11	0.005553	6.17e-05	0.000264707	2.781e-12	3.09e-14	1.32568e-13
42111200	Peanuts, dry roasted, salted	Protein Foods	Nuts and seeds	Nuts and seeds	Nuts and seeds	30	0.39002	0.0717	0.00239	0.000932149	0.0702	0.00234	0.000912648	0.1803	0.00601	0.00234402	0.318	0.0106	0.00413422	0.001044	3.48e-05	1.35727e-05	0.0002184	7.28e-06	2.83935e-06	0.000657	2.19e-05	8.54145e-06	7.59e-05	2.53e-06	9.86751e-07	2.121e-05	7.07e-07	2.75744e-07	0.2655	0.00885	0.00345168	0.1431	0.00477	0.0018604	3.27e-09	1.09e-10	4.25122e-11	0.00525	0.000175	6.82536e-05	7.23e-12	2.41e-13	9.39949e-14
56203010	Oatmeal, cooked, regular, fat not added in cooking	Grains	Grains	Cooked Cereals	Plant-based, other	234	4.36823	0.046566	0.000199	0.000869277	0.045396	0.000194	0.000847436	0.194688	0.000832	0.00363437	0.233064	0.000996	0.00435075	0.00075348	3.22e-06	1.40657e-05	0.00016848	7.2e-07	3.14512e-06	0.0004446	1.9e-06	8.29963e-06	0.000125892	5.38e-07	2.35011e-06	1.40166e-05	5.99e-08	2.61657e-07	0.37206	0.00159	0.00694548	0.13221	0.000565	0.00246805	2.808e-09	1.2e-11	5.24187e-11	0.0106236	4.54e-05	0.000198318	5.967e-12	2.55e-14	1.1139e-13
56205008	Rice, white, cooked, fat not added in cooking	Grains	Grains	Cooked Grains	Plant-based, other	140	3.12016	0.2044	0.00146	0.00455544	0.11886	0.000849	0.00264902	0.1337	0.000955	0.00297976	0.8162	0.00583	0.0181905	0.003094	2.21e-05	6.89556e-05	0.0003094	2.21e-06	6.89556e-06	0.0004914	3.51e-06	1.09518e-05	0.0001582	1.13e-06	3.52578e-06	1.2278e-05	8.77e-08	2.73638e-07	2.198	0.0157	0.0489866	0.707	0.00505	0.0157568	7.028e-09	5.02e-11	1.56632e-10	0.04326	0.000309	0.00096413	1.0934e-11	7.81e-14	2.43685e-13
63107010	Banana, raw	Fruit	Fruits	Fruits	Plant-based, other	140	9.36049	0.02772	0.000198	0.00185338	0.02646	0.000189	0.00176913	0.011676	8.34e-05	0.000780665	0.2996	0.00214	0.0200314	0.0011298	8.07e-06	7.55391e-05	0.0002352	1.68e-06	1.57256e-05	0.0009954	7.11e-06	6.65531e-05	5.95e-05	4.25e-07	3.97821e-06	3.248e-05	2.32e-07	2.17163e-06	0.2268	0.00162	0.015164	0.1932	0.00138	0.0129175	2.002e-09	1.43e-11	1.33855e-10	0.0336	0.00024	0.00224652	4.256e-12	3.04e-14	2.84559e-13
75113000	Lettuce, raw	Vegetables	Vegetables	Vegetables, excluding starchy	Plant-based, other	85	10.1405	0.030345	0.000357	0.00362017	0.029155	0.000343	0.0034782	0.016745	0.000197	0.00199768	0.26095	0.00307	0.0311314	0.00060605	7.13e-06	7.2302e-05	0.00011475	1.35e-06	1.36897e-05	0.00015215	1.79e-06	1.81515e-05	2.1335e-05	2.51e-07	2.54527e-06	4.4285e-06	5.21e-08	5.28322e-07	0.17	0.002	0.0202811	0.1343	0.00158	0.016022	2.9325e-09	3.45e-11	3.49848e-10	0.005372	6.32e-05	0.000640881	6.4175e-12	7.55e-14	7.6561e-13
83106000	Italian dressing, made with vinegar and oil	Fats and Oils	Fats and Oils	Oils	Plant-based, other	30	0.780041	0.093	0.0031	0.00241813	0.0918	0.00306	0.00238692	0.1746	0.00582	0.00453984	0.504	0.0168	0.0131047	0.000987	3.29e-05	2.56633e-05	0.0002271	7.57e-06	5.90491e-06	0.000564	1.88e-05	1.46648e-05	9.24e-05	3.08e-06	2.40253e-06	1.977e-05	6.59e-07	5.14047e-07	10.56	0.352	0.274574	0.516	0.0172	0.0134167	5.22e-09	1.74e-10	1.35727e-10	0.00693	0.000231	0.000180189	1.248e-11	4.16e-13	3.24497e-13
92552010	Fruit flavored drink, powdered, reconstituted, diet	Beverages, Nonalcoholic	Beverages, Nonalcoholic	Diet Beverages	Other	240	7.80041	0.000312	1.3e-06	1.01405e-05	0.0002976	1.24e-06	9.67251e-06	0.000468	1.95e-06	1.52108e-05	0.003144	1.31e-05	0.000102185	1.8072e-05	7.53e-08	5.87371e-07	9.36e-07	3.9e-09	3.04216e-08	2.0016e-06	8.34e-09	6.50554e-08	4.92e-07	2.05e-09	1.59908e-08	1.3128e-07	5.47e-10	4.26682e-09	0.003192	1.33e-05	0.000103745	0.002712	1.13e-05	8.81446e-05	2.712e-11	1.13e-13	8.81446e-13	3.264e-05	1.36e-07	1.06086e-06	3.36e-14	1.4e-16	1.09206e-15
			Emissions from Diet							0.115716			0.0949227			0.0900014			0.805061			0.00115522			0.00031767			0.000733333			0.000319348			5.32338e-05			0.757348			1.15174			5.44041e-09			0.00655284			1.45678e-11
TABLE 18: EMISSION CALCULATION FOR S8M1
		Characteristics of select foods						Impact Categories
WWEIA Foodcode	Food Description	USDA Main Group	Food subgroup	HENI category	Main ingredient contributing to environmental impacts	RACC (g/serving)	Qty of Diet	Global warming, shorter term (kg CO2 eq/serving)			Global warming, long term (kg CO2 eq/serving)			Land occupation, biodiversity (ha-yr arable/serving)			Fossil energy use (MJ/serving)			Mineral resources use (kg deprived/serving)			Freshwater acidification (kg SO2 eq/serving)			Terrestrial acidification (kg SO2 eq/serving)			Freshwater eutrophication (kg PO4---P- eq/serving)			Marine eutrophication (kg N eq/serving)			Freshwater ecotoxicity (CTUe/serving)			Ionizing radiation (Bq C-14 eq/serving)			Ozone Layer Depletion (kg CFC-11 eq/serving)			Water use (m3/serving)			Photochemical oxidant formation (DALYs/serving)
								HH, EQ			HH, EQ			EQ									EQ			EQ			EQ			EQ			EQ			HH, EQ			HH, EQ						HH
								Mean	Factor	Future Food	Mean	Factor	FF	Mean	Factor	FF	Mean	Factor	FF	Mean	Factor	FF	Mean	Factor	FF	Mean	Factor	FF	Mean	Factor	FF	Mean	Factor	FF	Mean	Factor	FF	Mean	Factor	FF	Mean	Factor	FF	Mean	Factor	FF	Mean	Factor	FF
11111000	Milk, whole	Milk and Dairy	Dairy	Milk	Dairy	244	7.63301	0.62952	0.00258	0.0196932	0.40504	0.00166	0.0126708	0.29768	0.00122	0.00931227	2.03496	0.00834	0.0636593	0.0027328	1.12e-05	8.54897e-05	0.00102724	4.21e-06	3.2135e-05	0.0026596	1.09e-05	8.31998e-05	0.00025376	1.04e-06	7.93833e-06	8.906e-05	3.65e-07	2.78605e-06	1.70312	0.00698	0.0532784	3.172	0.013	0.0992291	1.88856e-08	7.74e-11	5.90795e-10	0.0207888	8.52e-05	0.000650332	3.6844e-11	1.51e-13	1.15258e-12
21500100	Ground beef, cooked	Protein Foods	Beef	Red meat	Beef	85	0.427449	3.1705	0.0373	0.0159438	2.227	0.0262	0.0111992	2.227	0.0262	0.0111992	15.13	0.178	0.0760858	0.024225	0.000285	0.000121823	0.0081855	9.63e-05	4.11633e-05	0.02431	0.000286	0.00012225	0.002346	2.76e-05	1.17976e-05	0.0008585	1.01e-05	4.31723e-06	9.605	0.113	0.0483017	25.5	0.3	0.128235	1.2665e-07	1.49e-09	6.36898e-10	7.106e-05	8.36e-07	3.57347e-07	2.635e-10	3.1e-12	1.32509e-12
24144210	Chicken, drumstick, fried, no coating, skin eaten, NS as to type of fat added in cooking	Protein Foods	Poultry	Poultry	Poultry	85	1.90825	0.44115	0.00519	0.00990382	0.41395	0.00487	0.00929318	0.73865	0.00869	0.0165827	3.9865	0.0469	0.089497	0.005406	6.36e-05	0.000121365	0.0016235	1.91e-05	3.64476e-05	0.0048365	5.69e-05	0.000108579	0.00069615	8.19e-06	1.56286e-05	0.00016405	1.93e-06	3.68292e-06	2.2015	0.0259	0.0494237	4.352	0.0512	0.0977025	3.74e-08	4.4e-10	8.39631e-10	0.02006	0.000236	0.000450347	5.4655e-11	6.43e-13	1.22701e-12
25221405	Pork sausage	Protein Foods	Processed meat	Cured Meats/Poultry	Processed meat	55	0.763301	0.3905	0.0071	0.00541944	0.2761	0.00502	0.00383177	0.2354	0.00428	0.00326693	4.3615	0.0793	0.0605298	0.0027445	4.99e-05	3.80887e-05	0.0009295	1.69e-05	1.28998e-05	0.0028435	5.17e-05	3.94627e-05	0.0002904	5.28e-06	4.03023e-06	0.0001848	3.36e-06	2.56469e-06	1.408	0.0256	0.0195405	22.605	0.411	0.313717	1.8205e-08	3.31e-10	2.52653e-10	0.0627	0.00114	0.000870163	3.1075e-11	5.65e-13	4.31265e-13
26137120	Salmon, baked or broiled, made with oil	Protein Foods	Seafood	Seafood	Seafood	85	3.8165	0.68255	0.00803	0.0306465	0.66555	0.00783	0.0298832	0.3995	0.0047	0.0179376	7.5905	0.0893	0.340814	0.005423	6.38e-05	0.000243493	0.0022015	2.59e-05	9.88475e-05	0.002856	3.36e-05	0.000128235	0.005474	6.44e-05	0.000245783	0.0006987	8.22e-06	3.13717e-05	2.8475	0.0335	0.127853	9.095	0.107	0.408366	3.1535e-08	3.71e-10	1.41592e-09	0.0034765	4.09e-05	0.000156095	1.496e-10	1.76e-12	6.71705e-12
31103010	Egg, whole, boiled or poached	Protein Foods	Eggs	Eggs	Animal-based (other)	50	1.14495	0.3385	0.00677	0.00775132	0.3325	0.00665	0.00761392	0.37	0.0074	0.00847264	1.775	0.0355	0.0406458	0.00765	0.000153	0.000175177	0.000755	1.51e-05	1.72888e-05	0.00177	3.54e-05	4.05313e-05	0.0002605	5.21e-06	5.96519e-06	5.9e-05	1.18e-06	1.35104e-06	2.425	0.0485	0.0555301	1.97	0.0394	0.0451111	1.9e-08	3.8e-10	4.35081e-10	0.01105	0.000221	0.000253034	3.315e-11	6.63e-13	7.59102e-13
41104020	Pinto, calico, or red Mexican beans, dry, cooked, fat not added in cooking	Protein Foods	Legumes	Legumes and soy products	Plant-based, other	90	4.15236	0.006975	7.75e-05	0.000321808	0.006795	7.55e-05	0.000313503	0.005319	5.91e-05	0.000245404	0.07803	0.000867	0.00360009	0.0003051	3.39e-06	1.40765e-05	3.753e-05	4.17e-07	1.73153e-06	5.76e-05	6.4e-07	2.65751e-06	8.289e-06	9.21e-08	3.82432e-07	2.304e-06	2.56e-08	1.063e-07	0.03204	0.000356	0.00147824	0.1674	0.00186	0.00772338	3.402e-10	3.78e-12	1.56959e-11	0.005553	6.17e-05	0.0002562	2.781e-12	3.09e-14	1.28308e-13
42111200	Peanuts, dry roasted, salted	Protein Foods	Nuts and seeds	Nuts and seeds	Nuts and seeds	30	0.38165	0.0717	0.00239	0.000912145	0.0702	0.00234	0.000893062	0.1803	0.00601	0.00229372	0.318	0.0106	0.0040455	0.001044	3.48e-05	1.32814e-05	0.0002184	7.28e-06	2.77842e-06	0.000657	2.19e-05	8.35815e-06	7.59e-05	2.53e-06	9.65576e-07	2.121e-05	7.07e-07	2.69827e-07	0.2655	0.00885	0.00337761	0.1431	0.00477	0.00182047	3.27e-09	1.09e-10	4.15999e-11	0.00525	0.000175	6.67888e-05	7.23e-12	2.41e-13	9.19778e-14
56203010	Oatmeal, cooked, regular, fat not added in cooking	Grains	Grains	Cooked Cereals	Plant-based, other	234	4.19816	0.046566	0.000199	0.000835433	0.045396	0.000194	0.000814442	0.194688	0.000832	0.00349287	0.233064	0.000996	0.00418136	0.00075348	3.22e-06	1.35181e-05	0.00016848	7.2e-07	3.02267e-06	0.0004446	1.9e-06	7.9765e-06	0.000125892	5.38e-07	2.25861e-06	1.40166e-05	5.99e-08	2.5147e-07	0.37206	0.00159	0.00667507	0.13221	0.000565	0.00237196	2.808e-09	1.2e-11	5.03779e-11	0.0106236	4.54e-05	0.000190596	5.967e-12	2.55e-14	1.07053e-13
56205008	Rice, white, cooked, fat not added in cooking	Grains	Grains	Cooked Grains	Plant-based, other	140	3.0532	0.2044	0.00146	0.00445768	0.11886	0.000849	0.00259217	0.1337	0.000955	0.00291581	0.8162	0.00583	0.0178002	0.003094	2.21e-05	6.74758e-05	0.0003094	2.21e-06	6.74758e-06	0.0004914	3.51e-06	1.07167e-05	0.0001582	1.13e-06	3.45012e-06	1.2278e-05	8.77e-08	2.67766e-07	2.198	0.0157	0.0479353	0.707	0.00505	0.0154187	7.028e-09	5.02e-11	1.53271e-10	0.04326	0.000309	0.00094344	1.0934e-11	7.81e-14	2.38455e-13
63107010	Banana, raw	Fruit	Fruits	Fruits	Plant-based, other	140	9.15961	0.02772	0.000198	0.0018136	0.02646	0.000189	0.00173117	0.011676	8.34e-05	0.000763912	0.2996	0.00214	0.0196016	0.0011298	8.07e-06	7.39181e-05	0.0002352	1.68e-06	1.53881e-05	0.0009954	7.11e-06	6.51248e-05	5.95e-05	4.25e-07	3.89283e-06	3.248e-05	2.32e-07	2.12503e-06	0.2268	0.00162	0.0148386	0.1932	0.00138	0.0126403	2.002e-09	1.43e-11	1.30982e-10	0.0336	0.00024	0.00219831	4.256e-12	3.04e-14	2.78452e-13
75113000	Lettuce, raw	Vegetables	Vegetables	Vegetables, excluding starchy	Plant-based, other	85	9.92291	0.030345	0.000357	0.00354248	0.029155	0.000343	0.00340356	0.016745	0.000197	0.00195481	0.26095	0.00307	0.0304633	0.00060605	7.13e-06	7.07504e-05	0.00011475	1.35e-06	1.33959e-05	0.00015215	1.79e-06	1.7762e-05	2.1335e-05	2.51e-07	2.49065e-06	4.4285e-06	5.21e-08	5.16984e-07	0.17	0.002	0.0198458	0.1343	0.00158	0.0156782	2.9325e-09	3.45e-11	3.4234e-10	0.005372	6.32e-05	0.000627128	6.4175e-12	7.55e-14	7.4918e-13
83106000	Italian dressing, made with vinegar and oil	Fats and Oils	Fats and Oils	Oils	Plant-based, other	30	0.763301	0.093	0.0031	0.00236623	0.0918	0.00306	0.0023357	0.1746	0.00582	0.00444241	0.504	0.0168	0.0128235	0.000987	3.29e-05	2.51126e-05	0.0002271	7.57e-06	5.77819e-06	0.000564	1.88e-05	1.43501e-05	9.24e-05	3.08e-06	2.35097e-06	1.977e-05	6.59e-07	5.03015e-07	10.56	0.352	0.268682	0.516	0.0172	0.0131288	5.22e-09	1.74e-10	1.32814e-10	0.00693	0.000231	0.000176323	1.248e-11	4.16e-13	3.17533e-13
92552010	Fruit flavored drink, powdered, reconstituted, diet	Beverages, Nonalcoholic	Beverages, Nonalcoholic	Diet Beverages	Other	240	7.63301	0.000312	1.3e-06	9.92291e-06	0.0002976	1.24e-06	9.46493e-06	0.000468	1.95e-06	1.48844e-05	0.003144	1.31e-05	9.99924e-05	1.8072e-05	7.53e-08	5.74765e-07	9.36e-07	3.9e-09	2.97687e-08	2.0016e-06	8.34e-09	6.36593e-08	4.92e-07	2.05e-09	1.56477e-08	1.3128e-07	5.47e-10	4.17525e-09	0.003192	1.33e-05	0.000101519	0.002712	1.13e-05	8.6253e-05	2.712e-11	1.13e-13	8.6253e-13	3.264e-05	1.36e-07	1.03809e-06	3.36e-14	1.4e-16	1.06862e-15
				Emissions from Diet						0.103617			0.0865851			0.0828951			0.763847			0.00106414			0.000287654			0.000649268			0.00030695			5.01182e-05			0.716861			1.16123			5.03893e-09			0.00684015			1.35241e-11
TABLE 19: EMISSION CALCULATION FOR S8M2
		Characteristics of select foods						Impact Categories
WWEIA Foodcode	Food Description	USDA Main Group	Food subgroup	HENI category	Main ingredient contributing to environmental impacts	RACC (g/serving)	Qty of Diet	Global warming, shorter term (kg CO2 eq/serving)			Global warming, long term (kg CO2 eq/serving)			Land occupation, biodiversity (ha-yr arable/serving)			Fossil energy use (MJ/serving)			Mineral resources use (kg deprived/serving)			Freshwater acidification (kg SO2 eq/serving)			Terrestrial acidification (kg SO2 eq/serving)			Freshwater eutrophication (kg PO4---P- eq/serving)			Marine eutrophication (kg N eq/serving)			Freshwater ecotoxicity (CTUe/serving)			Ionizing radiation (Bq C-14 eq/serving)			Ozone Layer Depletion (kg CFC-11 eq/serving)			Water use (m3/serving)			Photochemical oxidant formation (DALYs/serving)
								HH, EQ			HH, EQ			EQ									EQ			EQ			EQ			EQ			EQ			HH, EQ			HH, EQ						HH
								Mean	Factor	Future Food	Mean	Factor	FF	Mean	Factor	FF	Mean	Factor	FF	Mean	Factor	FF	Mean	Factor	FF	Mean	Factor	FF	Mean	Factor	FF	Mean	Factor	FF	Mean	Factor	FF	Mean	Factor	FF	Mean	Factor	FF	Mean	Factor	FF	Mean	Factor	FF
11111000	Milk, whole	Milk and Dairy	Dairy	Milk	Dairy	244	7.76618	0.62952	0.00258	0.0200367	0.40504	0.00166	0.0128919	0.29768	0.00122	0.00947474	2.03496	0.00834	0.0647699	0.0027328	1.12e-05	8.69812e-05	0.00102724	4.21e-06	3.26956e-05	0.0026596	1.09e-05	8.46514e-05	0.00025376	1.04e-06	8.07683e-06	8.906e-05	3.65e-07	2.83466e-06	1.70312	0.00698	0.0542079	3.172	0.013	0.10096	1.88856e-08	7.74e-11	6.01102e-10	0.0207888	8.52e-05	0.000661679	3.6844e-11	1.51e-13	1.17269e-12
21500100	Ground beef, cooked	Protein Foods	Beef	Red meat	Beef	85	0.434906	3.1705	0.0373	0.016222	2.227	0.0262	0.0113945	2.227	0.0262	0.0113945	15.13	0.178	0.0774133	0.024225	0.000285	0.000123948	0.0081855	9.63e-05	4.18815e-05	0.02431	0.000286	0.000124383	0.002346	2.76e-05	1.20034e-05	0.0008585	1.01e-05	4.39255e-06	9.605	0.113	0.0491444	25.5	0.3	0.130472	1.2665e-07	1.49e-09	6.4801e-10	7.106e-05	8.36e-07	3.63581e-07	2.635e-10	3.1e-12	1.34821e-12
24144210	Chicken, drumstick, fried, no coating, skin eaten, NS as to type of fat added in cooking	Protein Foods	Poultry	Poultry	Poultry	85	1.56877	0.44115	0.00519	0.0081419	0.41395	0.00487	0.00763989	0.73865	0.00869	0.0136326	3.9865	0.0469	0.0735751	0.005406	6.36e-05	9.97735e-05	0.0016235	1.91e-05	2.99634e-05	0.0048365	5.69e-05	8.92628e-05	0.00069615	8.19e-06	1.28482e-05	0.00016405	1.93e-06	3.02772e-06	2.2015	0.0259	0.040631	4.352	0.0512	0.0803208	3.74e-08	4.4e-10	6.90257e-10	0.02006	0.000236	0.000370229	5.4655e-11	6.43e-13	1.00872e-12
25221405	Pork sausage	Protein Foods	Processed meat	Cured Meats/Poultry	Processed meat	55	0.776618	0.3905	0.0071	0.00551399	0.2761	0.00502	0.00389862	0.2354	0.00428	0.00332392	4.3615	0.0793	0.0615858	0.0027445	4.99e-05	3.87532e-05	0.0009295	1.69e-05	1.31248e-05	0.0028435	5.17e-05	4.01511e-05	0.0002904	5.28e-06	4.10054e-06	0.0001848	3.36e-06	2.60944e-06	1.408	0.0256	0.0198814	22.605	0.411	0.31919	1.8205e-08	3.31e-10	2.57061e-10	0.0627	0.00114	0.000885344	3.1075e-11	5.65e-13	4.38789e-13
26137120	Salmon, baked or broiled, made with oil	Protein Foods	Seafood	Seafood	Seafood	85	3.88309	0.68255	0.00803	0.0311812	0.66555	0.00783	0.0304046	0.3995	0.0047	0.0182505	7.5905	0.0893	0.34676	0.005423	6.38e-05	0.000247741	0.0022015	2.59e-05	0.000100572	0.002856	3.36e-05	0.000130472	0.005474	6.44e-05	0.000250071	0.0006987	8.22e-06	3.1919e-05	2.8475	0.0335	0.130084	9.095	0.107	0.415491	3.1535e-08	3.71e-10	1.44063e-09	0.0034765	4.09e-05	0.000158818	1.496e-10	1.76e-12	6.83424e-12
31103010	Egg, whole, boiled or poached	Protein Foods	Eggs	Eggs	Animal-based (other)	50	1.16493	0.3385	0.00677	0.00788655	0.3325	0.00665	0.00774675	0.37	0.0074	0.00862045	1.775	0.0355	0.0413549	0.00765	0.000153	0.000178234	0.000755	1.51e-05	1.75904e-05	0.00177	3.54e-05	4.12384e-05	0.0002605	5.21e-06	6.06926e-06	5.9e-05	1.18e-06	1.37461e-06	2.425	0.0485	0.0564989	1.97	0.0394	0.0458981	1.9e-08	3.8e-10	4.42672e-10	0.01105	0.000221	0.000257449	3.315e-11	6.63e-13	7.72346e-13
41104020	Pinto, calico, or red Mexican beans, dry, cooked, fat not added in cooking	Protein Foods	Legumes	Legumes and soy products	Plant-based, other	90	4.50438	0.006975	7.75e-05	0.00034909	0.006795	7.55e-05	0.000340081	0.005319	5.91e-05	0.000266209	0.07803	0.000867	0.0039053	0.0003051	3.39e-06	1.52699e-05	3.753e-05	4.17e-07	1.87833e-06	5.76e-05	6.4e-07	2.88281e-06	8.289e-06	9.21e-08	4.14854e-07	2.304e-06	2.56e-08	1.15312e-07	0.03204	0.000356	0.00160356	0.1674	0.00186	0.00837815	3.402e-10	3.78e-12	1.70266e-11	0.005553	6.17e-05	0.000277921	2.781e-12	3.09e-14	1.39185e-13
42111200	Peanuts, dry roasted, salted	Protein Foods	Nuts and seeds	Nuts and seeds	Nuts and seeds	30	0.388309	0.0717	0.00239	0.000928058	0.0702	0.00234	0.000908643	0.1803	0.00601	0.00233374	0.318	0.0106	0.00411608	0.001044	3.48e-05	1.35132e-05	0.0002184	7.28e-06	2.82689e-06	0.000657	2.19e-05	8.50397e-06	7.59e-05	2.53e-06	9.82422e-07	2.121e-05	7.07e-07	2.74534e-07	0.2655	0.00885	0.00343653	0.1431	0.00477	0.00185223	3.27e-09	1.09e-10	4.23257e-11	0.00525	0.000175	6.79541e-05	7.23e-12	2.41e-13	9.35825e-14
56203010	Oatmeal, cooked, regular, fat not added in cooking	Grains	Grains	Cooked Cereals	Plant-based, other	234	4.2714	0.046566	0.000199	0.000850008	0.045396	0.000194	0.000828651	0.194688	0.000832	0.0035538	0.233064	0.000996	0.00425431	0.00075348	3.22e-06	1.37539e-05	0.00016848	7.2e-07	3.07541e-06	0.0004446	1.9e-06	8.11566e-06	0.000125892	5.38e-07	2.29801e-06	1.40166e-05	5.99e-08	2.55857e-07	0.37206	0.00159	0.00679152	0.13221	0.000565	0.00241334	2.808e-09	1.2e-11	5.12568e-11	0.0106236	4.54e-05	0.000193922	5.967e-12	2.55e-14	1.08921e-13
56205008	Rice, white, cooked, fat not added in cooking	Grains	Grains	Cooked Grains	Plant-based, other	140	3.10647	0.2044	0.00146	0.00453545	0.11886	0.000849	0.00263739	0.1337	0.000955	0.00296668	0.8162	0.00583	0.0181107	0.003094	2.21e-05	6.8653e-05	0.0003094	2.21e-06	6.8653e-06	0.0004914	3.51e-06	1.09037e-05	0.0001582	1.13e-06	3.51031e-06	1.2278e-05	8.77e-08	2.72438e-07	2.198	0.0157	0.0487716	0.707	0.00505	0.0156877	7.028e-09	5.02e-11	1.55945e-10	0.04326	0.000309	0.0009599	1.0934e-11	7.81e-14	2.42615e-13
63107010	Banana, raw	Fruit	Fruits	Fruits	Plant-based, other	140	9.31942	0.02772	0.000198	0.00184524	0.02646	0.000189	0.00176137	0.011676	8.34e-05	0.000777239	0.2996	0.00214	0.0199435	0.0011298	8.07e-06	7.52077e-05	0.0002352	1.68e-06	1.56566e-05	0.0009954	7.11e-06	6.6261e-05	5.95e-05	4.25e-07	3.96075e-06	3.248e-05	2.32e-07	2.1621e-06	0.2268	0.00162	0.0150975	0.1932	0.00138	0.0128608	2.002e-09	1.43e-11	1.33268e-10	0.0336	0.00024	0.00223666	4.256e-12	3.04e-14	2.8331e-13
75113000	Lettuce, raw	Vegetables	Vegetables	Vegetables, excluding starchy	Plant-based, other	85	10.096	0.030345	0.000357	0.00360428	0.029155	0.000343	0.00346294	0.016745	0.000197	0.00198892	0.26095	0.00307	0.0309948	0.00060605	7.13e-06	7.19847e-05	0.00011475	1.35e-06	1.36296e-05	0.00015215	1.79e-06	1.80719e-05	2.1335e-05	2.51e-07	2.5341e-06	4.4285e-06	5.21e-08	5.26003e-07	0.17	0.002	0.0201921	0.1343	0.00158	0.0159517	2.9325e-09	3.45e-11	3.48313e-10	0.005372	6.32e-05	0.000638069	6.4175e-12	7.55e-14	7.62251e-13
83106000	Italian dressing, made with vinegar and oil	Fats and Oils	Fats and Oils	Oils	Plant-based, other	30	0.776618	0.093	0.0031	0.00240752	0.0918	0.00306	0.00237645	0.1746	0.00582	0.00451992	0.504	0.0168	0.0130472	0.000987	3.29e-05	2.55507e-05	0.0002271	7.57e-06	5.879e-06	0.000564	1.88e-05	1.46004e-05	9.24e-05	3.08e-06	2.39198e-06	1.977e-05	6.59e-07	5.11791e-07	10.56	0.352	0.27337	0.516	0.0172	0.0133578	5.22e-09	1.74e-10	1.35132e-10	0.00693	0.000231	0.000179399	1.248e-11	4.16e-13	3.23073e-13
92552010	Fruit flavored drink, powdered, reconstituted, diet	Beverages, Nonalcoholic	Beverages, Nonalcoholic	Diet Beverages	Other	240	7.76617	0.000312	1.3e-06	1.0096e-05	0.0002976	1.24e-06	9.63005e-06	0.000468	1.95e-06	1.5144e-05	0.003144	1.31e-05	0.000101737	1.8072e-05	7.53e-08	5.84793e-07	9.36e-07	3.9e-09	3.02881e-08	2.0016e-06	8.34e-09	6.47699e-08	4.92e-07	2.05e-09	1.59206e-08	1.3128e-07	5.47e-10	4.24809e-09	0.003192	1.33e-05	0.00010329	0.002712	1.13e-05	8.77577e-05	2.712e-11	1.13e-13	8.77577e-13	3.264e-05	1.36e-07	1.0562e-06	3.36e-14	1.4e-16	1.08726e-15
			Emissions from Diet							0.103512			0.0863014			0.0811184			0.759933			0.00105995			0.000285669			0.000639563			0.000309278			5.02803e-05			0.719813			1.16292			4.96387e-09			0.00688876			1.3529e-11
TABLE 20: EMISSION CALCULATION FOR S8M3
		Characteristics of select foods						Impact Categories
WWEIA Foodcode	Food Description	USDA Main Group	Food subgroup	HENI category	Main ingredient contributing to environmental impacts	RACC (g/serving)	Qty of Diet	Global warming, shorter term (kg CO2 eq/serving)			Global warming, long term (kg CO2 eq/serving)			Land occupation, biodiversity (ha-yr arable/serving)			Fossil energy use (MJ/serving)			Mineral resources use (kg deprived/serving)			Freshwater acidification (kg SO2 eq/serving)			Terrestrial acidification (kg SO2 eq/serving)			Freshwater eutrophication (kg PO4---P- eq/serving)			Marine eutrophication (kg N eq/serving)			Freshwater ecotoxicity (CTUe/serving)			Ionizing radiation (Bq C-14 eq/serving)			Ozone Layer Depletion (kg CFC-11 eq/serving)			Water use (m3/serving)			Photochemical oxidant formation (DALYs/serving)
								HH, EQ			HH, EQ			EQ									EQ			EQ			EQ			EQ			EQ			HH, EQ			HH, EQ						HH
								Mean	Factor	Future Food	Mean	Factor	FF	Mean	Factor	FF	Mean	Factor	FF	Mean	Factor	FF	Mean	Factor	FF	Mean	Factor	FF	Mean	Factor	FF	Mean	Factor	FF	Mean	Factor	FF	Mean	Factor	FF	Mean	Factor	FF	Mean	Factor	FF	Mean	Factor	FF
11111000	Milk, whole	Milk and Dairy	Dairy	Milk	Dairy	244	7.80587	0.62952	0.00258	0.0201391	0.40504	0.00166	0.0129577	0.29768	0.00122	0.00952316	2.03496	0.00834	0.0651009	0.0027328	1.12e-05	8.74257e-05	0.00102724	4.21e-06	3.28627e-05	0.0026596	1.09e-05	8.50839e-05	0.00025376	1.04e-06	8.1181e-06	8.906e-05	3.65e-07	2.84914e-06	1.70312	0.00698	0.0544849	3.172	0.013	0.101476	1.88856e-08	7.74e-11	6.04174e-10	0.0207888	8.52e-05	0.00066506	3.6844e-11	1.51e-13	1.17869e-12
21500100	Ground beef, cooked	Protein Foods	Beef	Red meat	Beef	85	0.437128	3.1705	0.0373	0.0163049	2.227	0.0262	0.0114528	2.227	0.0262	0.0114528	15.13	0.178	0.0778089	0.024225	0.000285	0.000124582	0.0081855	9.63e-05	4.20955e-05	0.02431	0.000286	0.000125019	0.002346	2.76e-05	1.20647e-05	0.0008585	1.01e-05	4.415e-06	9.605	0.113	0.0493955	25.5	0.3	0.131139	1.2665e-07	1.49e-09	6.51321e-10	7.106e-05	8.36e-07	3.65439e-07	2.635e-10	3.1e-12	1.3551e-12
24144210	Chicken, drumstick, fried, no coating, skin eaten, NS as to type of fat added in cooking	Protein Foods	Poultry	Poultry	Poultry	85	1.57678	0.44115	0.00519	0.00818351	0.41395	0.00487	0.00767894	0.73865	0.00869	0.0137023	3.9865	0.0469	0.0739512	0.005406	6.36e-05	0.000100284	0.0016235	1.91e-05	3.01166e-05	0.0048365	5.69e-05	8.97191e-05	0.00069615	8.19e-06	1.29139e-05	0.00016405	1.93e-06	3.04319e-06	2.2015	0.0259	0.0408387	4.352	0.0512	0.0807314	3.74e-08	4.4e-10	6.93785e-10	0.02006	0.000236	0.000372121	5.4655e-11	6.43e-13	1.01387e-12
25221405	Pork sausage	Protein Foods	Processed meat	Cured Meats/Poultry	Processed meat	55	0.312235	0.3905	0.0071	0.00221687	0.2761	0.00502	0.00156742	0.2354	0.00428	0.00133636	4.3615	0.0793	0.0247602	0.0027445	4.99e-05	1.55805e-05	0.0009295	1.69e-05	5.27676e-06	0.0028435	5.17e-05	1.61425e-05	0.0002904	5.28e-06	1.6486e-06	0.0001848	3.36e-06	1.04911e-06	1.408	0.0256	0.00799321	22.605	0.411	0.128328	1.8205e-08	3.31e-10	1.0335e-10	0.0627	0.00114	0.000355947	3.1075e-11	5.65e-13	1.76413e-13
26137120	Salmon, baked or broiled, made with oil	Protein Foods	Seafood	Seafood	Seafood	85	3.90293	0.68255	0.00803	0.0313405	0.66555	0.00783	0.03056	0.3995	0.0047	0.0183438	7.5905	0.0893	0.348532	0.005423	6.38e-05	0.000249007	0.0022015	2.59e-05	0.000101086	0.002856	3.36e-05	0.000131139	0.005474	6.44e-05	0.000251349	0.0006987	8.22e-06	3.20821e-05	2.8475	0.0335	0.130748	9.095	0.107	0.417614	3.1535e-08	3.71e-10	1.44799e-09	0.0034765	4.09e-05	0.00015963	1.496e-10	1.76e-12	6.86916e-12
31103010	Egg, whole, boiled or poached	Protein Foods	Eggs	Eggs	Animal-based (other)	50	1.17088	0.3385	0.00677	0.00792686	0.3325	0.00665	0.00778635	0.37	0.0074	0.00866451	1.775	0.0355	0.0415662	0.00765	0.000153	0.000179145	0.000755	1.51e-05	1.76803e-05	0.00177	3.54e-05	4.14491e-05	0.0002605	5.21e-06	6.10028e-06	5.9e-05	1.18e-06	1.38164e-06	2.425	0.0485	0.0567877	1.97	0.0394	0.0461327	1.9e-08	3.8e-10	4.44934e-10	0.01105	0.000221	0.000258764	3.315e-11	6.63e-13	7.76293e-13
41104020	Pinto, calico, or red Mexican beans, dry, cooked, fat not added in cooking	Protein Foods	Legumes	Legumes and soy products	Plant-based, other	90	4.99575	0.006975	7.75e-05	0.000387171	0.006795	7.55e-05	0.000377179	0.005319	5.91e-05	0.000295249	0.07803	0.000867	0.00433132	0.0003051	3.39e-06	1.69356e-05	3.753e-05	4.17e-07	2.08323e-06	5.76e-05	6.4e-07	3.19728e-06	8.289e-06	9.21e-08	4.60109e-07	2.304e-06	2.56e-08	1.27891e-07	0.03204	0.000356	0.00177849	0.1674	0.00186	0.0092921	3.402e-10	3.78e-12	1.88839e-11	0.005553	6.17e-05	0.000308238	2.781e-12	3.09e-14	1.54369e-13
42111200	Peanuts, dry roasted, salted	Protein Foods	Nuts and seeds	Nuts and seeds	Nuts and seeds	30	0.390293	0.0717	0.00239	0.000932801	0.0702	0.00234	0.000913286	0.1803	0.00601	0.00234566	0.318	0.0106	0.00413711	0.001044	3.48e-05	1.35822e-05	0.0002184	7.28e-06	2.84133e-06	0.000657	2.19e-05	8.54742e-06	7.59e-05	2.53e-06	9.87442e-07	2.121e-05	7.07e-07	2.75937e-07	0.2655	0.00885	0.0034541	0.1431	0.00477	0.0018617	3.27e-09	1.09e-10	4.2542e-11	0.00525	0.000175	6.83013e-05	7.23e-12	2.41e-13	9.40607e-14
56203010	Oatmeal, cooked, regular, fat not added in cooking	Grains	Grains	Cooked Cereals	Plant-based, other	234	4.29323	0.046566	0.000199	0.000854352	0.045396	0.000194	0.000832886	0.194688	0.000832	0.00357196	0.233064	0.000996	0.00427605	0.00075348	3.22e-06	1.38242e-05	0.00016848	7.2e-07	3.09112e-06	0.0004446	1.9e-06	8.15713e-06	0.000125892	5.38e-07	2.30976e-06	1.40166e-05	5.99e-08	2.57164e-07	0.37206	0.00159	0.00682623	0.13221	0.000565	0.00242567	2.808e-09	1.2e-11	5.15187e-11	0.0106236	4.54e-05	0.000194912	5.967e-12	2.55e-14	1.09477e-13
56205008	Rice, white, cooked, fat not added in cooking	Grains	Grains	Cooked Grains	Plant-based, other	140	3.12235	0.2044	0.00146	0.00455863	0.11886	0.000849	0.00265087	0.1337	0.000955	0.00298184	0.8162	0.00583	0.0182033	0.003094	2.21e-05	6.90038e-05	0.0003094	2.21e-06	6.90038e-06	0.0004914	3.51e-06	1.09594e-05	0.0001582	1.13e-06	3.52825e-06	1.2278e-05	8.77e-08	2.7383e-07	2.198	0.0157	0.0490208	0.707	0.00505	0.0157678	7.028e-09	5.02e-11	1.56742e-10	0.04326	0.000309	0.000964805	1.0934e-11	7.81e-14	2.43855e-13
63107010	Banana, raw	Fruit	Fruits	Fruits	Plant-based, other	140	9.36704	0.02772	0.000198	0.00185467	0.02646	0.000189	0.00177037	0.011676	8.34e-05	0.000781211	0.2996	0.00214	0.0200455	0.0011298	8.07e-06	7.5592e-05	0.0002352	1.68e-06	1.57366e-05	0.0009954	7.11e-06	6.65996e-05	5.95e-05	4.25e-07	3.98099e-06	3.248e-05	2.32e-07	2.17315e-06	0.2268	0.00162	0.0151746	0.1932	0.00138	0.0129265	2.002e-09	1.43e-11	1.33949e-10	0.0336	0.00024	0.00224809	4.256e-12	3.04e-14	2.84758e-13
75113000	Lettuce, raw	Vegetables	Vegetables	Vegetables, excluding starchy	Plant-based, other	85	10.1476	0.030345	0.000357	0.0036227	0.029155	0.000343	0.00348064	0.016745	0.000197	0.00199908	0.26095	0.00307	0.0311532	0.00060605	7.13e-06	7.23526e-05	0.00011475	1.35e-06	1.36993e-05	0.00015215	1.79e-06	1.81642e-05	2.1335e-05	2.51e-07	2.54705e-06	4.4285e-06	5.21e-08	5.28691e-07	0.17	0.002	0.0202952	0.1343	0.00158	0.0160332	2.9325e-09	3.45e-11	3.50093e-10	0.005372	6.32e-05	0.00064133	6.4175e-12	7.55e-14	7.66146e-13
83106000	Italian dressing, made with vinegar and oil	Fats and Oils	Fats and Oils	Oils	Plant-based, other	30	0.780587	0.093	0.0031	0.00241982	0.0918	0.00306	0.00238859	0.1746	0.00582	0.00454301	0.504	0.0168	0.0131139	0.000987	3.29e-05	2.56813e-05	0.0002271	7.57e-06	5.90904e-06	0.000564	1.88e-05	1.4675e-05	9.24e-05	3.08e-06	2.40421e-06	1.977e-05	6.59e-07	5.14407e-07	10.56	0.352	0.274766	0.516	0.0172	0.0134261	5.22e-09	1.74e-10	1.35822e-10	0.00693	0.000231	0.000180315	1.248e-11	4.16e-13	3.24724e-13
92552010	Fruit flavored drink, powdered, reconstituted, diet	Beverages, Nonalcoholic	Beverages, Nonalcoholic	Diet Beverages	Other	240	7.80587	0.000312	1.3e-06	1.01476e-05	0.0002976	1.24e-06	9.67927e-06	0.000468	1.95e-06	1.52214e-05	0.003144	1.31e-05	0.000102257	1.8072e-05	7.53e-08	5.87782e-07	9.36e-07	3.9e-09	3.04429e-08	2.0016e-06	8.34e-09	6.51009e-08	4.92e-07	2.05e-09	1.6002e-08	1.3128e-07	5.47e-10	4.26981e-09	0.003192	1.33e-05	0.000103818	0.002712	1.13e-05	8.82063e-05	2.712e-11	1.13e-13	8.82063e-13	3.264e-05	1.36e-07	1.0616e-06	3.36e-14	1.4e-16	1.09282e-15
		Emissions from Diet								0.100752			0.0844267			0.0795561			0.727082			0.00104358			0.000279409			0.000618917			0.000308428			4.89755e-05			0.711668			0.977242			4.83598e-09			0.00641894			1.3348e-11
TABLE 21: EMISSION CALCULATION FOR S9M1
		Characteristics of select foods						Impact Categories
WWEIA Foodcode	Food Description	USDA Main Group	Food subgroup	HENI category	Main ingredient contributing to environmental impacts	RACC (g/serving)	Qty of Diet	Global warming, shorter term (kg CO2 eq/serving)			Global warming, long term (kg CO2 eq/serving)			Land occupation, biodiversity (ha-yr arable/serving)			Fossil energy use (MJ/serving)			Mineral resources use (kg deprived/serving)			Freshwater acidification (kg SO2 eq/serving)			Terrestrial acidification (kg SO2 eq/serving)			Freshwater eutrophication (kg PO4---P- eq/serving)			Marine eutrophication (kg N eq/serving)			Freshwater ecotoxicity (CTUe/serving)			Ionizing radiation (Bq C-14 eq/serving)			Ozone Layer Depletion (kg CFC-11 eq/serving)			Water use (m3/serving)			Photochemical oxidant formation (DALYs/serving)
								HH, EQ			HH, EQ			EQ									EQ			EQ			EQ			EQ			EQ			HH, EQ			HH, EQ						HH
								Mean	Factor	Future Food	Mean	Factor	FF	Mean	Factor	FF	Mean	Factor	FF	Mean	Factor	FF	Mean	Factor	FF	Mean	Factor	FF	Mean	Factor	FF	Mean	Factor	FF	Mean	Factor	FF	Mean	Factor	FF	Mean	Factor	FF	Mean	Factor	FF	Mean	Factor	FF
11111000	Milk, whole	Milk and Dairy	Dairy	Milk	Dairy	244	7.85267	0.62952	0.00258	0.0202599	0.40504	0.00166	0.0130354	0.29768	0.00122	0.00958025	2.03496	0.00834	0.0654912	0.0027328	1.12e-05	8.79499e-05	0.00102724	4.21e-06	3.30597e-05	0.0026596	1.09e-05	8.55941e-05	0.00025376	1.04e-06	8.16677e-06	8.906e-05	3.65e-07	2.86622e-06	1.70312	0.00698	0.0548116	3.172	0.013	0.102085	1.88856e-08	7.74e-11	6.07796e-10	0.0207888	8.52e-05	0.000669047	3.6844e-11	1.51e-13	1.18575e-12
21500100	Ground beef, cooked	Protein Foods	Beef	Red meat	Beef	85	0.0628213	3.1705	0.0373	0.00234324	2.227	0.0262	0.00164592	2.227	0.0262	0.00164592	15.13	0.178	0.0111822	0.024225	0.000285	1.79041e-05	0.0081855	9.63e-05	6.04969e-06	0.02431	0.000286	1.79669e-05	0.002346	2.76e-05	1.73387e-06	0.0008585	1.01e-05	6.34495e-07	9.605	0.113	0.00709881	25.5	0.3	0.0188464	1.2665e-07	1.49e-09	9.36038e-11	7.106e-05	8.36e-07	5.25186e-08	2.635e-10	3.1e-12	1.94746e-13
24144210	Chicken, drumstick, fried, no coating, skin eaten, NS as to type of fat added in cooking	Protein Foods	Poultry	Poultry	Poultry	85	1.99131	0.44115	0.00519	0.0103349	0.41395	0.00487	0.0096977	0.73865	0.00869	0.0173045	3.9865	0.0469	0.0933927	0.005406	6.36e-05	0.000126648	0.0016235	1.91e-05	3.80341e-05	0.0048365	5.69e-05	0.000113306	0.00069615	8.19e-06	1.63089e-05	0.00016405	1.93e-06	3.84324e-06	2.2015	0.0259	0.0515751	4.352	0.0512	0.101955	3.74e-08	4.4e-10	8.76178e-10	0.02006	0.000236	0.00046995	5.4655e-11	6.43e-13	1.28042e-12
25221405	Pork sausage	Protein Foods	Processed meat	Cured Meats/Poultry	Processed meat	55	0.785267	0.3905	0.0071	0.00557539	0.2761	0.00502	0.00394204	0.2354	0.00428	0.00336094	4.3615	0.0793	0.0622716	0.0027445	4.99e-05	3.91848e-05	0.0009295	1.69e-05	1.3271e-05	0.0028435	5.17e-05	4.05983e-05	0.0002904	5.28e-06	4.14621e-06	0.0001848	3.36e-06	2.6385e-06	1.408	0.0256	0.0201028	22.605	0.411	0.322745	1.8205e-08	3.31e-10	2.59923e-10	0.0627	0.00114	0.000895204	3.1075e-11	5.65e-13	4.43676e-13
26137120	Salmon, baked or broiled, made with oil	Protein Foods	Seafood	Seafood	Seafood	85	3.92633	0.68255	0.00803	0.0315285	0.66555	0.00783	0.0307432	0.3995	0.0047	0.0184538	7.5905	0.0893	0.350622	0.005423	6.38e-05	0.0002505	0.0022015	2.59e-05	0.000101692	0.002856	3.36e-05	0.000131925	0.005474	6.44e-05	0.000252856	0.0006987	8.22e-06	3.22745e-05	2.8475	0.0335	0.131532	9.095	0.107	0.420118	3.1535e-08	3.71e-10	1.45667e-09	0.0034765	4.09e-05	0.000160587	1.496e-10	1.76e-12	6.91035e-12
31103010	Egg, whole, boiled or poached	Protein Foods	Eggs	Eggs	Animal-based (other)	50	1.1779	0.3385	0.00677	0.00797439	0.3325	0.00665	0.00783304	0.37	0.0074	0.00871647	1.775	0.0355	0.0418155	0.00765	0.000153	0.000180219	0.000755	1.51e-05	1.77863e-05	0.00177	3.54e-05	4.16977e-05	0.0002605	5.21e-06	6.13686e-06	5.9e-05	1.18e-06	1.38992e-06	2.425	0.0485	0.0571282	1.97	0.0394	0.0464093	1.9e-08	3.8e-10	4.47602e-10	0.01105	0.000221	0.000260316	3.315e-11	6.63e-13	7.80948e-13
41104020	Pinto, calico, or red Mexican beans, dry, cooked, fat not added in cooking	Protein Foods	Legumes	Legumes and soy products	Plant-based, other	90	4.64878	0.006975	7.75e-05	0.00036028	0.006795	7.55e-05	0.000350983	0.005319	5.91e-05	0.000274743	0.07803	0.000867	0.00403049	0.0003051	3.39e-06	1.57594e-05	3.753e-05	4.17e-07	1.93854e-06	5.76e-05	6.4e-07	2.97522e-06	8.289e-06	9.21e-08	4.28153e-07	2.304e-06	2.56e-08	1.19009e-07	0.03204	0.000356	0.00165497	0.1674	0.00186	0.00864673	3.402e-10	3.78e-12	1.75724e-11	0.005553	6.17e-05	0.00028683	2.781e-12	3.09e-14	1.43647e-13
42111200	Peanuts, dry roasted, salted	Protein Foods	Nuts and seeds	Nuts and seeds	Nuts and seeds	30	0.392633	0.0717	0.00239	0.000938394	0.0702	0.00234	0.000918762	0.1803	0.00601	0.00235973	0.318	0.0106	0.00416191	0.001044	3.48e-05	1.36636e-05	0.0002184	7.28e-06	2.85837e-06	0.000657	2.19e-05	8.59867e-06	7.59e-05	2.53e-06	9.93362e-07	2.121e-05	7.07e-07	2.77592e-07	0.2655	0.00885	0.0034748	0.1431	0.00477	0.00187286	3.27e-09	1.09e-10	4.2797e-11	0.00525	0.000175	6.87108e-05	7.23e-12	2.41e-13	9.46246e-14
56203010	Oatmeal, cooked, regular, fat not added in cooking	Grains	Grains	Cooked Cereals	Plant-based, other	234	4.31897	0.046566	0.000199	0.000859474	0.045396	0.000194	0.00083788	0.194688	0.000832	0.00359338	0.233064	0.000996	0.00430169	0.00075348	3.22e-06	1.39071e-05	0.00016848	7.2e-07	3.10966e-06	0.0004446	1.9e-06	8.20604e-06	0.000125892	5.38e-07	2.3236e-06	1.40166e-05	5.99e-08	2.58706e-07	0.37206	0.00159	0.00686716	0.13221	0.000565	0.00244022	2.808e-09	1.2e-11	5.18276e-11	0.0106236	4.54e-05	0.000196081	5.967e-12	2.55e-14	1.10134e-13
56205008	Rice, white, cooked, fat not added in cooking	Grains	Grains	Cooked Grains	Plant-based, other	140	3.14107	0.2044	0.00146	0.00458596	0.11886	0.000849	0.00266677	0.1337	0.000955	0.00299972	0.8162	0.00583	0.0183124	0.003094	2.21e-05	6.94176e-05	0.0003094	2.21e-06	6.94176e-06	0.0004914	3.51e-06	1.10251e-05	0.0001582	1.13e-06	3.54941e-06	1.2278e-05	8.77e-08	2.75472e-07	2.198	0.0157	0.0493147	0.707	0.00505	0.0158624	7.028e-09	5.02e-11	1.57682e-10	0.04326	0.000309	0.00097059	1.0934e-11	7.81e-14	2.45317e-13
63107010	Banana, raw	Fruit	Fruits	Fruits	Plant-based, other	140	9.4232	0.02772	0.000198	0.00186579	0.02646	0.000189	0.00178098	0.011676	8.34e-05	0.000785895	0.2996	0.00214	0.0201656	0.0011298	8.07e-06	7.60452e-05	0.0002352	1.68e-06	1.5831e-05	0.0009954	7.11e-06	6.69989e-05	5.95e-05	4.25e-07	4.00486e-06	3.248e-05	2.32e-07	2.18618e-06	0.2268	0.00162	0.0152656	0.1932	0.00138	0.013004	2.002e-09	1.43e-11	1.34752e-10	0.0336	0.00024	0.00226157	4.256e-12	3.04e-14	2.86465e-13
75113000	Lettuce, raw	Vegetables	Vegetables	Vegetables, excluding starchy	Plant-based, other	85	10.2085	0.030345	0.000357	0.00364442	0.029155	0.000343	0.0035015	0.016745	0.000197	0.00201107	0.26095	0.00307	0.03134	0.00060605	7.13e-06	7.27864e-05	0.00011475	1.35e-06	1.37814e-05	0.00015215	1.79e-06	1.82732e-05	2.1335e-05	2.51e-07	2.56233e-06	4.4285e-06	5.21e-08	5.31861e-07	0.17	0.002	0.0204169	0.1343	0.00158	0.0161294	2.9325e-09	3.45e-11	3.52192e-10	0.005372	6.32e-05	0.000645175	6.4175e-12	7.55e-14	7.70739e-13
83106000	Italian dressing, made with vinegar and oil	Fats and Oils	Fats and Oils	Oils	Plant-based, other	30	0.785267	0.093	0.0031	0.00243433	0.0918	0.00306	0.00240292	0.1746	0.00582	0.00457025	0.504	0.0168	0.0131925	0.000987	3.29e-05	2.58353e-05	0.0002271	7.57e-06	5.94447e-06	0.000564	1.88e-05	1.4763e-05	9.24e-05	3.08e-06	2.41862e-06	1.977e-05	6.59e-07	5.17491e-07	10.56	0.352	0.276414	0.516	0.0172	0.0135066	5.22e-09	1.74e-10	1.36636e-10	0.00693	0.000231	0.000181397	1.248e-11	4.16e-13	3.26671e-13
92552010	Fruit flavored drink, powdered, reconstituted, diet	Beverages, Nonalcoholic	Beverages, Nonalcoholic	Diet Beverages	Other	240	7.85267	0.000312	1.3e-06	1.02085e-05	0.0002976	1.24e-06	9.73731e-06	0.000468	1.95e-06	1.53127e-05	0.003144	1.31e-05	0.00010287	1.8072e-05	7.53e-08	5.91306e-07	9.36e-07	3.9e-09	3.06254e-08	2.0016e-06	8.34e-09	6.54913e-08	4.92e-07	2.05e-09	1.6098e-08	1.3128e-07	5.47e-10	4.29541e-09	0.003192	1.33e-05	0.000104441	0.002712	1.13e-05	8.87352e-05	2.712e-11	1.13e-13	8.87352e-13	3.264e-05	1.36e-07	1.06796e-06	3.36e-14	1.4e-16	1.09937e-15
		Emissions from Diet								0.0927151			0.0793668			0.075672			0.720382			0.000990411			0.000260329			0.000561993			0.000305645			4.78174e-05			0.695761			1.08371			4.63612e-09			0.00706658			1.27746e-11
TABLE 22: EMISSION CALCULATION FOR S9M2
		Characteristics of select foods						Impact Categories
WWEIA Foodcode	Food Description	USDA Main Group	Food subgroup	HENI category	Main ingredient contributing to environmental impacts	RACC (g/serving)	Qty of Diet	Global warming, shorter term (kg CO2 eq/serving)			Global warming, long term (kg CO2 eq/serving)			Land occupation, biodiversity (ha-yr arable/serving)			Fossil energy use (MJ/serving)			Mineral resources use (kg deprived/serving)			Freshwater acidification (kg SO2 eq/serving)			Terrestrial acidification (kg SO2 eq/serving)			Freshwater eutrophication (kg PO4---P- eq/serving)			Marine eutrophication (kg N eq/serving)			Freshwater ecotoxicity (CTUe/serving)			Ionizing radiation (Bq C-14 eq/serving)			Ozone Layer Depletion (kg CFC-11 eq/serving)			Water use (m3/serving)			Photochemical oxidant formation (DALYs/serving)
								HH, EQ			HH, EQ			EQ									EQ			EQ			EQ			EQ			EQ			HH, EQ			HH, EQ						HH
								Mean	Factor	Future Food	Mean	Factor	FF	Mean	Factor	FF	Mean	Factor	FF	Mean	Factor	FF	Mean	Factor	FF	Mean	Factor	FF	Mean	Factor	FF	Mean	Factor	FF	Mean	Factor	FF	Mean	Factor	FF	Mean	Factor	FF	Mean	Factor	FF	Mean	Factor	FF
11111000	Milk, whole	Milk and Dairy	Dairy	Milk	Dairy	244	7.75875	0.62952	0.00258	0.0200176	0.40504	0.00166	0.0128795	0.29768	0.00122	0.00946567	2.03496	0.00834	0.0647079	0.0027328	1.12e-05	8.6898e-05	0.00102724	4.21e-06	3.26643e-05	0.0026596	1.09e-05	8.45703e-05	0.00025376	1.04e-06	8.0691e-06	8.906e-05	3.65e-07	2.83194e-06	1.70312	0.00698	0.0541561	3.172	0.013	0.100864	1.88856e-08	7.74e-11	6.00527e-10	0.0207888	8.52e-05	0.000661045	3.6844e-11	1.51e-13	1.17157e-12
21500100	Ground beef, cooked	Protein Foods	Beef	Red meat	Beef	85	0.06207	3.1705	0.0373	0.00231521	2.227	0.0262	0.00162623	2.227	0.0262	0.00162623	15.13	0.178	0.0110485	0.024225	0.000285	1.76899e-05	0.0081855	9.63e-05	5.97734e-06	0.02431	0.000286	1.7752e-05	0.002346	2.76e-05	1.71313e-06	0.0008585	1.01e-05	6.26907e-07	9.605	0.113	0.00701391	25.5	0.3	0.018621	1.2665e-07	1.49e-09	9.24843e-11	7.106e-05	8.36e-07	5.18905e-08	2.635e-10	3.1e-12	1.92417e-13
24144210	Chicken, drumstick, fried, no coating, skin eaten, NS as to type of fat added in cooking	Protein Foods	Poultry	Poultry	Poultry	85	1.56727	0.44115	0.00519	0.00813411	0.41395	0.00487	0.00763259	0.73865	0.00869	0.0136195	3.9865	0.0469	0.0735048	0.005406	6.36e-05	9.96782e-05	0.0016235	1.91e-05	2.99348e-05	0.0048365	5.69e-05	8.91775e-05	0.00069615	8.19e-06	1.28359e-05	0.00016405	1.93e-06	3.02482e-06	2.2015	0.0259	0.0405922	4.352	0.0512	0.0802441	3.74e-08	4.4e-10	6.89597e-10	0.02006	0.000236	0.000369875	5.4655e-11	6.43e-13	1.00775e-12
25221405	Pork sausage	Protein Foods	Processed meat	Cured Meats/Poultry	Processed meat	55	0.775875	0.3905	0.0071	0.00550871	0.2761	0.00502	0.00389489	0.2354	0.00428	0.00332074	4.3615	0.0793	0.0615269	0.0027445	4.99e-05	3.87161e-05	0.0009295	1.69e-05	1.31123e-05	0.0028435	5.17e-05	4.01127e-05	0.0002904	5.28e-06	4.09662e-06	0.0001848	3.36e-06	2.60694e-06	1.408	0.0256	0.0198624	22.605	0.411	0.318884	1.8205e-08	3.31e-10	2.56815e-10	0.0627	0.00114	0.000884497	3.1075e-11	5.65e-13	4.38369e-13
26137120	Salmon, baked or broiled, made with oil	Protein Foods	Seafood	Seafood	Seafood	85	3.87937	0.68255	0.00803	0.0311514	0.66555	0.00783	0.0303755	0.3995	0.0047	0.0182331	7.5905	0.0893	0.346428	0.005423	6.38e-05	0.000247504	0.0022015	2.59e-05	0.000100476	0.002856	3.36e-05	0.000130347	0.005474	6.44e-05	0.000249832	0.0006987	8.22e-06	3.18884e-05	2.8475	0.0335	0.129959	9.095	0.107	0.415093	3.1535e-08	3.71e-10	1.43925e-09	0.0034765	4.09e-05	0.000158666	1.496e-10	1.76e-12	6.8277e-12
31103010	Egg, whole, boiled or poached	Protein Foods	Eggs	Eggs	Animal-based (other)	50	1.16381	0.3385	0.00677	0.00787901	0.3325	0.00665	0.00773935	0.37	0.0074	0.00861221	1.775	0.0355	0.0413153	0.00765	0.000153	0.000178063	0.000755	1.51e-05	1.75736e-05	0.00177	3.54e-05	4.11989e-05	0.0002605	5.21e-06	6.06346e-06	5.9e-05	1.18e-06	1.3733e-06	2.425	0.0485	0.0564449	1.97	0.0394	0.0458542	1.9e-08	3.8e-10	4.42249e-10	0.01105	0.000221	0.000257202	3.315e-11	6.63e-13	7.71607e-13
41104020	Pinto, calico, or red Mexican beans, dry, cooked, fat not added in cooking	Protein Foods	Legumes	Legumes and soy products	Plant-based, other	90	4.9656	0.006975	7.75e-05	0.000384834	0.006795	7.55e-05	0.000374903	0.005319	5.91e-05	0.000293467	0.07803	0.000867	0.00430517	0.0003051	3.39e-06	1.68334e-05	3.753e-05	4.17e-07	2.07065e-06	5.76e-05	6.4e-07	3.17798e-06	8.289e-06	9.21e-08	4.57332e-07	2.304e-06	2.56e-08	1.27119e-07	0.03204	0.000356	0.00176775	0.1674	0.00186	0.00923601	3.402e-10	3.78e-12	1.877e-11	0.005553	6.17e-05	0.000306377	2.781e-12	3.09e-14	1.53437e-13
42111200	Peanuts, dry roasted, salted	Protein Foods	Nuts and seeds	Nuts and seeds	Nuts and seeds	30	0.387937	0.0717	0.00239	0.00092717	0.0702	0.00234	0.000907773	0.1803	0.00601	0.0023315	0.318	0.0106	0.00411214	0.001044	3.48e-05	1.35002e-05	0.0002184	7.28e-06	2.82418e-06	0.000657	2.19e-05	8.49583e-06	7.59e-05	2.53e-06	9.81481e-07	2.121e-05	7.07e-07	2.74272e-07	0.2655	0.00885	0.00343325	0.1431	0.00477	0.00185046	3.27e-09	1.09e-10	4.22852e-11	0.00525	0.000175	6.7889e-05	7.23e-12	2.41e-13	9.34929e-14
56203010	Oatmeal, cooked, regular, fat not added in cooking	Grains	Grains	Cooked Cereals	Plant-based, other	234	4.26731	0.046566	0.000199	0.000849195	0.045396	0.000194	0.000827858	0.194688	0.000832	0.0035504	0.233064	0.000996	0.00425024	0.00075348	3.22e-06	1.37407e-05	0.00016848	7.2e-07	3.07246e-06	0.0004446	1.9e-06	8.10789e-06	0.000125892	5.38e-07	2.29581e-06	1.40166e-05	5.99e-08	2.55612e-07	0.37206	0.00159	0.00678502	0.13221	0.000565	0.00241103	2.808e-09	1.2e-11	5.12077e-11	0.0106236	4.54e-05	0.000193736	5.967e-12	2.55e-14	1.08816e-13
56205008	Rice, white, cooked, fat not added in cooking	Grains	Grains	Cooked Grains	Plant-based, other	140	3.1035	0.2044	0.00146	0.00453111	0.11886	0.000849	0.00263487	0.1337	0.000955	0.00296384	0.8162	0.00583	0.0180934	0.003094	2.21e-05	6.85873e-05	0.0003094	2.21e-06	6.85873e-06	0.0004914	3.51e-06	1.08933e-05	0.0001582	1.13e-06	3.50695e-06	1.2278e-05	8.77e-08	2.72177e-07	2.198	0.0157	0.0487249	0.707	0.00505	0.0156727	7.028e-09	5.02e-11	1.55796e-10	0.04326	0.000309	0.000958981	1.0934e-11	7.81e-14	2.42383e-13
63107010	Banana, raw	Fruit	Fruits	Fruits	Plant-based, other	140	9.3105	0.02772	0.000198	0.00184348	0.02646	0.000189	0.00175968	0.011676	8.34e-05	0.000776495	0.2996	0.00214	0.0199245	0.0011298	8.07e-06	7.51357e-05	0.0002352	1.68e-06	1.56416e-05	0.0009954	7.11e-06	6.61976e-05	5.95e-05	4.25e-07	3.95696e-06	3.248e-05	2.32e-07	2.16004e-06	0.2268	0.00162	0.015083	0.1932	0.00138	0.0128485	2.002e-09	1.43e-11	1.3314e-10	0.0336	0.00024	0.00223452	4.256e-12	3.04e-14	2.83039e-13
75113000	Lettuce, raw	Vegetables	Vegetables	Vegetables, excluding starchy	Plant-based, other	85	10.0864	0.030345	0.000357	0.00360083	0.029155	0.000343	0.00345963	0.016745	0.000197	0.00198701	0.26095	0.00307	0.0309652	0.00060605	7.13e-06	7.19158e-05	0.00011475	1.35e-06	1.36166e-05	0.00015215	1.79e-06	1.80546e-05	2.1335e-05	2.51e-07	2.53168e-06	4.4285e-06	5.21e-08	5.255e-07	0.17	0.002	0.0201727	0.1343	0.00158	0.0159365	2.9325e-09	3.45e-11	3.4798e-10	0.005372	6.32e-05	0.000637459	6.4175e-12	7.55e-14	7.61521e-13
83106000	Italian dressing, made with vinegar and oil	Fats and Oils	Fats and Oils	Oils	Plant-based, other	30	0.775875	0.093	0.0031	0.00240521	0.0918	0.00306	0.00237418	0.1746	0.00582	0.00451559	0.504	0.0168	0.0130347	0.000987	3.29e-05	2.55263e-05	0.0002271	7.57e-06	5.87337e-06	0.000564	1.88e-05	1.45864e-05	9.24e-05	3.08e-06	2.38969e-06	1.977e-05	6.59e-07	5.11301e-07	10.56	0.352	0.273108	0.516	0.0172	0.013345	5.22e-09	1.74e-10	1.35002e-10	0.00693	0.000231	0.000179227	1.248e-11	4.16e-13	3.22764e-13
92552010	Fruit flavored drink, powdered, reconstituted, diet	Beverages, Nonalcoholic	Beverages, Nonalcoholic	Diet Beverages	Other	240	7.75875	0.000312	1.3e-06	1.00864e-05	0.0002976	1.24e-06	9.62085e-06	0.000468	1.95e-06	1.51296e-05	0.003144	1.31e-05	0.00010164	1.8072e-05	7.53e-08	5.84234e-07	9.36e-07	3.9e-09	3.02591e-08	2.0016e-06	8.34e-09	6.47079e-08	4.92e-07	2.05e-09	1.59054e-08	1.3128e-07	5.47e-10	4.24403e-09	0.003192	1.33e-05	0.000103191	0.002712	1.13e-05	8.76738e-05	2.712e-11	1.13e-13	8.76738e-13	3.264e-05	1.36e-07	1.05519e-06	3.36e-14	1.4e-16	1.08622e-15
				Emissions from Diet						0.0895579			0.0764966			0.0713109			0.693318			0.000954373			0.000249726			0.000532737			0.000298746			4.64826e-05			0.677206			1.05095			4.40598e-09			0.00691058			1.2376e-11
TABLE 23: EMISSION CALCULATION FOR S9M3
		Characteristics of select foods						Impact Categories
WWEIA Foodcode	Food Description	USDA Main Group	Food subgroup	HENI category	Main ingredient contributing to environmental impacts	RACC (g/serving)	Qty of Diet	Global warming, shorter term (kg CO2 eq/serving)			Global warming, long term (kg CO2 eq/serving)			Land occupation, biodiversity (ha-yr arable/serving)			Fossil energy use (MJ/serving)			Mineral resources use (kg deprived/serving)			Freshwater acidification (kg SO2 eq/serving)			Terrestrial acidification (kg SO2 eq/serving)			Freshwater eutrophication (kg PO4---P- eq/serving)			Marine eutrophication (kg N eq/serving)			Freshwater ecotoxicity (CTUe/serving)			Ionizing radiation (Bq C-14 eq/serving)			Ozone Layer Depletion (kg CFC-11 eq/serving)			Water use (m3/serving)			Photochemical oxidant formation (DALYs/serving)
								HH, EQ			HH, EQ			EQ									EQ			EQ			EQ			EQ			EQ			HH, EQ			HH, EQ						HH
								Mean	Factor	Future Food	Mean	Factor	FF	Mean	Factor	FF	Mean	Factor	FF	Mean	Factor	FF	Mean	Factor	FF	Mean	Factor	FF	Mean	Factor	FF	Mean	Factor	FF	Mean	Factor	FF	Mean	Factor	FF	Mean	Factor	FF	Mean	Factor	FF	Mean	Factor	FF
11111000	Milk, whole	Milk and Dairy	Dairy	Milk	Dairy	244	7.72447	0.62952	0.00258	0.0199291	0.40504	0.00166	0.0128226	0.29768	0.00122	0.00942385	2.03496	0.00834	0.064422	0.0027328	1.12e-05	8.6514e-05	0.00102724	4.21e-06	3.252e-05	0.0026596	1.09e-05	8.41967e-05	0.00025376	1.04e-06	8.03344e-06	8.906e-05	3.65e-07	2.81943e-06	1.70312	0.00698	0.0539168	3.172	0.013	0.100418	1.88856e-08	7.74e-11	5.97874e-10	0.0207888	8.52e-05	0.000658124	3.6844e-11	1.51e-13	1.16639e-12
21500100	Ground beef, cooked	Protein Foods	Beef	Red meat	Beef	85	0.0617957	3.1705	0.0373	0.00230498	2.227	0.0262	0.00161905	2.227	0.0262	0.00161905	15.13	0.178	0.0109996	0.024225	0.000285	1.76118e-05	0.0081855	9.63e-05	5.95093e-06	0.02431	0.000286	1.76736e-05	0.002346	2.76e-05	1.70556e-06	0.0008585	1.01e-05	6.24137e-07	9.605	0.113	0.00698292	25.5	0.3	0.0185387	1.2665e-07	1.49e-09	9.20756e-11	7.106e-05	8.36e-07	5.16612e-08	2.635e-10	3.1e-12	1.91567e-13
24144210	Chicken, drumstick, fried, no coating, skin eaten, NS as to type of fat added in cooking	Protein Foods	Poultry	Poultry	Poultry	85	1.56034	0.44115	0.00519	0.00809817	0.41395	0.00487	0.00759887	0.73865	0.00869	0.0135594	3.9865	0.0469	0.07318	0.005406	6.36e-05	9.92377e-05	0.0016235	1.91e-05	2.98025e-05	0.0048365	5.69e-05	8.87835e-05	0.00069615	8.19e-06	1.27792e-05	0.00016405	1.93e-06	3.01146e-06	2.2015	0.0259	0.0404129	4.352	0.0512	0.0798895	3.74e-08	4.4e-10	6.8655e-10	0.02006	0.000236	0.000368241	5.4655e-11	6.43e-13	1.0033e-12
25221405	Pork sausage	Protein Foods	Processed meat	Cured Meats/Poultry	Processed meat	55	0.154489	0.3905	0.0071	0.00109687	0.2761	0.00502	0.000775536	0.2354	0.00428	0.000661214	4.3615	0.0793	0.012251	0.0027445	4.99e-05	7.70902e-06	0.0009295	1.69e-05	2.61087e-06	0.0028435	5.17e-05	7.9871e-06	0.0002904	5.28e-06	8.15704e-07	0.0001848	3.36e-06	5.19084e-07	1.408	0.0256	0.00395493	22.605	0.411	0.0634951	1.8205e-08	3.31e-10	5.1136e-11	0.0627	0.00114	0.000176118	3.1075e-11	5.65e-13	8.72865e-14
26137120	Salmon, baked or broiled, made with oil	Protein Foods	Seafood	Seafood	Seafood	85	3.86223	0.68255	0.00803	0.0310137	0.66555	0.00783	0.0302413	0.3995	0.0047	0.0181525	7.5905	0.0893	0.344897	0.005423	6.38e-05	0.00024641	0.0022015	2.59e-05	0.000100032	0.002856	3.36e-05	0.000129771	0.005474	6.44e-05	0.000248728	0.0006987	8.22e-06	3.17476e-05	2.8475	0.0335	0.129385	9.095	0.107	0.413259	3.1535e-08	3.71e-10	1.43289e-09	0.0034765	4.09e-05	0.000157965	1.496e-10	1.76e-12	6.79753e-12
31103010	Egg, whole, boiled or poached	Protein Foods	Eggs	Eggs	Animal-based (other)	50	1.15867	0.3385	0.00677	0.00784419	0.3325	0.00665	0.00770515	0.37	0.0074	0.00857416	1.775	0.0355	0.0411328	0.00765	0.000153	0.000177276	0.000755	1.51e-05	1.74959e-05	0.00177	3.54e-05	4.10169e-05	0.0002605	5.21e-06	6.03667e-06	5.9e-05	1.18e-06	1.36723e-06	2.425	0.0485	0.0561955	1.97	0.0394	0.0456516	1.9e-08	3.8e-10	4.40295e-10	0.01105	0.000221	0.000256066	3.315e-11	6.63e-13	7.68198e-13
41104020	Pinto, calico, or red Mexican beans, dry, cooked, fat not added in cooking	Protein Foods	Legumes	Legumes and soy products	Plant-based, other	90	5.56161	0.006975	7.75e-05	0.000431025	0.006795	7.55e-05	0.000419902	0.005319	5.91e-05	0.000328691	0.07803	0.000867	0.00482192	0.0003051	3.39e-06	1.88539e-05	3.753e-05	4.17e-07	2.31919e-06	5.76e-05	6.4e-07	3.55943e-06	8.289e-06	9.21e-08	5.12225e-07	2.304e-06	2.56e-08	1.42377e-07	0.03204	0.000356	0.00197993	0.1674	0.00186	0.0103446	3.402e-10	3.78e-12	2.10229e-11	0.005553	6.17e-05	0.000343152	2.781e-12	3.09e-14	1.71854e-13
42111200	Peanuts, dry roasted, salted	Protein Foods	Nuts and seeds	Nuts and seeds	Nuts and seeds	30	0.386223	0.0717	0.00239	0.000923074	0.0702	0.00234	0.000903762	0.1803	0.00601	0.0023212	0.318	0.0106	0.00409397	0.001044	3.48e-05	1.34406e-05	0.0002184	7.28e-06	2.81171e-06	0.000657	2.19e-05	8.45829e-06	7.59e-05	2.53e-06	9.77145e-07	2.121e-05	7.07e-07	2.7306e-07	0.2655	0.00885	0.00341808	0.1431	0.00477	0.00184228	3.27e-09	1.09e-10	4.20983e-11	0.00525	0.000175	6.75891e-05	7.23e-12	2.41e-13	9.30798e-14
56203010	Oatmeal, cooked, regular, fat not added in cooking	Grains	Grains	Cooked Cereals	Plant-based, other	234	4.24846	0.046566	0.000199	0.000845443	0.045396	0.000194	0.0008242	0.194688	0.000832	0.00353472	0.233064	0.000996	0.00423146	0.00075348	3.22e-06	1.368e-05	0.00016848	7.2e-07	3.05889e-06	0.0004446	1.9e-06	8.07207e-06	0.000125892	5.38e-07	2.28567e-06	1.40166e-05	5.99e-08	2.54483e-07	0.37206	0.00159	0.00675504	0.13221	0.000565	0.00240038	2.808e-09	1.2e-11	5.09815e-11	0.0106236	4.54e-05	0.00019288	5.967e-12	2.55e-14	1.08336e-13
56205008	Rice, white, cooked, fat not added in cooking	Grains	Grains	Cooked Grains	Plant-based, other	140	3.08979	0.2044	0.00146	0.00451109	0.11886	0.000849	0.00262323	0.1337	0.000955	0.00295075	0.8162	0.00583	0.0180135	0.003094	2.21e-05	6.82843e-05	0.0003094	2.21e-06	6.82843e-06	0.0004914	3.51e-06	1.08451e-05	0.0001582	1.13e-06	3.49146e-06	1.2278e-05	8.77e-08	2.70974e-07	2.198	0.0157	0.0485096	0.707	0.00505	0.0156034	7.028e-09	5.02e-11	1.55107e-10	0.04326	0.000309	0.000954744	1.0934e-11	7.81e-14	2.41312e-13
63107010	Banana, raw	Fruit	Fruits	Fruits	Plant-based, other	140	9.26936	0.02772	0.000198	0.00183533	0.02646	0.000189	0.00175191	0.011676	8.34e-05	0.000773064	0.2996	0.00214	0.0198364	0.0011298	8.07e-06	7.48037e-05	0.0002352	1.68e-06	1.55725e-05	0.0009954	7.11e-06	6.59051e-05	5.95e-05	4.25e-07	3.93948e-06	3.248e-05	2.32e-07	2.15049e-06	0.2268	0.00162	0.0150164	0.1932	0.00138	0.0127917	2.002e-09	1.43e-11	1.32552e-10	0.0336	0.00024	0.00222465	4.256e-12	3.04e-14	2.81788e-13
75113000	Lettuce, raw	Vegetables	Vegetables	Vegetables, excluding starchy	Plant-based, other	85	10.0418	0.030345	0.000357	0.00358492	0.029155	0.000343	0.00344434	0.016745	0.000197	0.00197824	0.26095	0.00307	0.0308283	0.00060605	7.13e-06	7.15981e-05	0.00011475	1.35e-06	1.35564e-05	0.00015215	1.79e-06	1.79748e-05	2.1335e-05	2.51e-07	2.52049e-06	4.4285e-06	5.21e-08	5.23178e-07	0.17	0.002	0.0200836	0.1343	0.00158	0.0158661	2.9325e-09	3.45e-11	3.46442e-10	0.005372	6.32e-05	0.000634642	6.4175e-12	7.55e-14	7.58156e-13
83106000	Italian dressing, made with vinegar and oil	Fats and Oils	Fats and Oils	Oils	Plant-based, other	30	0.772447	0.093	0.0031	0.00239458	0.0918	0.00306	0.00236369	0.1746	0.00582	0.00449564	0.504	0.0168	0.0129771	0.000987	3.29e-05	2.54135e-05	0.0002271	7.57e-06	5.84742e-06	0.000564	1.88e-05	1.4522e-05	9.24e-05	3.08e-06	2.37914e-06	1.977e-05	6.59e-07	5.09042e-07	10.56	0.352	0.271901	0.516	0.0172	0.0132861	5.22e-09	1.74e-10	1.34406e-10	0.00693	0.000231	0.000178435	1.248e-11	4.16e-13	3.21338e-13
92552010	Fruit flavored drink, powdered, reconstituted, diet	Beverages, Nonalcoholic	Beverages, Nonalcoholic	Diet Beverages	Other	240	7.72447	0.000312	1.3e-06	1.00418e-05	0.0002976	1.24e-06	9.57834e-06	0.000468	1.95e-06	1.50627e-05	0.003144	1.31e-05	0.00010119	1.8072e-05	7.53e-08	5.81652e-07	9.36e-07	3.9e-09	3.01254e-08	2.0016e-06	8.34e-09	6.4422e-08	4.92e-07	2.05e-09	1.58352e-08	1.3128e-07	5.47e-10	4.22528e-09	0.003192	1.33e-05	0.000102735	0.002712	1.13e-05	8.72865e-05	2.712e-11	1.13e-13	8.72865e-13	3.264e-05	1.36e-07	1.05053e-06	3.36e-14	1.4e-16	1.08143e-15
				Emissions from Diet						0.0848226			0.0731031			0.0683875			0.641787			0.000921415			0.000238437			0.00049883			0.00029422			4.42167e-05			0.658614			0.793474			4.1843e-09			0.0062137			1.19912e-11
TABLE 23: EMISSION CALCULATION FOR S10M1M2M3
		Characteristics of select foods						Impact Categories
WWEIA Foodcode	Food Description	USDA Main Group	Food subgroup	HENI category	Main ingredient contributing to environmental impacts	RACC (g/serving)	Qty of Diet	Global warming, shorter term (kg CO2 eq/serving)			Global warming, long term (kg CO2 eq/serving)			Land occupation, biodiversity (ha-yr arable/serving)			Fossil energy use (MJ/serving)			Mineral resources use (kg deprived/serving)			Freshwater acidification (kg SO2 eq/serving)			Terrestrial acidification (kg SO2 eq/serving)			Freshwater eutrophication (kg PO4---P- eq/serving)			Marine eutrophication (kg N eq/serving)			Freshwater ecotoxicity (CTUe/serving)			Ionizing radiation (Bq C-14 eq/serving)			Ozone Layer Depletion (kg CFC-11 eq/serving)			Water use (m3/serving)			Photochemical oxidant formation (DALYs/serving)
								HH, EQ			HH, EQ			EQ									EQ			EQ			EQ			EQ			EQ			HH, EQ			HH, EQ						HH
								Mean	Factor	Future Food	Mean	Factor	FF	Mean	Factor	FF	Mean	Factor	FF	Mean	Factor	FF	Mean	Factor	FF	Mean	Factor	FF	Mean	Factor	FF	Mean	Factor	FF	Mean	Factor	FF	Mean	Factor	FF	Mean	Factor	FF	Mean	Factor	FF	Mean	Factor	FF
11111000	Milk, whole	Milk and Dairy	Dairy	Milk	Dairy	244	7.33837	0.62952	0.00258	0.018933	0.40504	0.00166	0.0121817	0.29768	0.00122	0.00895281	2.03496	0.00834	0.061202	0.0027328	1.12e-05	8.21898e-05	0.00102724	4.21e-06	3.08945e-05	0.0026596	1.09e-05	7.99883e-05	0.00025376	1.04e-06	7.63191e-06	8.906e-05	3.65e-07	2.67851e-06	1.70312	0.00698	0.0512218	3.172	0.013	0.0953988	1.88856e-08	7.74e-11	5.6799e-10	0.0207888	8.52e-05	0.000625229	3.6844e-11	1.51e-13	1.10809e-12
21500100	Ground beef, cooked	Protein Foods	Beef	Red meat	Beef	85	0	3.1705	0.0373	0	2.227	0.0262	0	2.227	0.0262	0	15.13	0.178	0	0.024225	0.000285	0	0.0081855	9.63e-05	0	0.02431	0.000286	0	0.002346	2.76e-05	0	0.0008585	1.01e-05	0	9.605	0.113	0	25.5	0.3	0	1.2665e-07	1.49e-09	0	7.106e-05	8.36e-07	0	2.635e-10	3.1e-12	0
24144210	Chicken, drumstick, fried, no coating, skin eaten, NS as to type of fat added in cooking	Protein Foods	Poultry	Poultry	Poultry	85	1.83459	0.44115	0.00519	0.00952154	0.41395	0.00487	0.00893447	0.73865	0.00869	0.0159426	3.9865	0.0469	0.0860424	0.005406	6.36e-05	0.00011668	0.0016235	1.91e-05	3.50407e-05	0.0048365	5.69e-05	0.000104388	0.00069615	8.19e-06	1.50253e-05	0.00016405	1.93e-06	3.54076e-06	2.2015	0.0259	0.047516	4.352	0.0512	0.0939312	3.74e-08	4.4e-10	8.07221e-10	0.02006	0.000236	0.000432964	5.4655e-11	6.43e-13	1.17964e-12
25221405	Pork sausage	Protein Foods	Processed meat	Cured Meats/Poultry	Processed meat	55	0	0.3905	0.0071	0	0.2761	0.00502	0	0.2354	0.00428	0	4.3615	0.0793	0	0.0027445	4.99e-05	0	0.0009295	1.69e-05	0	0.0028435	5.17e-05	0	0.0002904	5.28e-06	0	0.0001848	3.36e-06	0	1.408	0.0256	0	22.605	0.411	0	1.8205e-08	3.31e-10	0	0.0627	0.00114	0	3.1075e-11	5.65e-13	0
26137120	Salmon, baked or broiled, made with oil	Protein Foods	Seafood	Seafood	Seafood	85	7.33837	0.68255	0.00803	0.0589271	0.66555	0.00783	0.0574595	0.3995	0.0047	0.0344904	7.5905	0.0893	0.655317	0.005423	6.38e-05	0.000468188	0.0022015	2.59e-05	0.000190064	0.002856	3.36e-05	0.000246569	0.005474	6.44e-05	0.000472591	0.0006987	8.22e-06	6.03214e-05	2.8475	0.0335	0.245835	9.095	0.107	0.785206	3.1535e-08	3.71e-10	2.72254e-09	0.0034765	4.09e-05	0.000300139	1.496e-10	1.76e-12	1.29155e-11
31103010	Egg, whole, boiled or poached	Protein Foods	Eggs	Eggs	Animal-based (other)	50	0.917297	0.3385	0.00677	0.0062101	0.3325	0.00665	0.00610002	0.37	0.0074	0.00678799	1.775	0.0355	0.032564	0.00765	0.000153	0.000140346	0.000755	1.51e-05	1.38512e-05	0.00177	3.54e-05	3.24723e-05	0.0002605	5.21e-06	4.77911e-06	5.9e-05	1.18e-06	1.08241e-06	2.425	0.0485	0.0444889	1.97	0.0394	0.0361415	1.9e-08	3.8e-10	3.48573e-10	0.01105	0.000221	0.000202723	3.315e-11	6.63e-13	6.08168e-13
41104020	Pinto, calico, or red Mexican beans, dry, cooked, fat not added in cooking	Protein Foods	Legumes	Legumes and soy products	Plant-based, other	90	7.33837	0.006975	7.75e-05	0.000568724	0.006795	7.55e-05	0.000554047	0.005319	5.91e-05	0.000433698	0.07803	0.000867	0.00636237	0.0003051	3.39e-06	2.48771e-05	3.753e-05	4.17e-07	3.0601e-06	5.76e-05	6.4e-07	4.69656e-06	8.289e-06	9.21e-08	6.75864e-07	2.304e-06	2.56e-08	1.87862e-07	0.03204	0.000356	0.00261246	0.1674	0.00186	0.0136494	3.402e-10	3.78e-12	2.7739e-11	0.005553	6.17e-05	0.000452778	2.781e-12	3.09e-14	2.26756e-13
42111200	Peanuts, dry roasted, salted	Protein Foods	Nuts and seeds	Nuts and seeds	Nuts and seeds	30	0.917297	0.0717	0.00239	0.00219234	0.0702	0.00234	0.00214647	0.1803	0.00601	0.00551295	0.318	0.0106	0.00972334	0.001044	3.48e-05	3.19219e-05	0.0002184	7.28e-06	6.67792e-06	0.000657	2.19e-05	2.00888e-05	7.59e-05	2.53e-06	2.32076e-06	2.121e-05	7.07e-07	6.48529e-07	0.2655	0.00885	0.00811807	0.1431	0.00477	0.0043755	3.27e-09	1.09e-10	9.99853e-11	0.00525	0.000175	0.000160527	7.23e-12	2.41e-13	2.21068e-13
56203010	Oatmeal, cooked, regular, fat not added in cooking	Grains	Grains	Cooked Cereals	Plant-based, other	234	8.25567	0.046566	0.000199	0.00164288	0.045396	0.000194	0.0016016	0.194688	0.000832	0.00686872	0.233064	0.000996	0.00822265	0.00075348	3.22e-06	2.65833e-05	0.00016848	7.2e-07	5.94408e-06	0.0004446	1.9e-06	1.56858e-05	0.000125892	5.38e-07	4.44155e-06	1.40166e-05	5.99e-08	4.94515e-07	0.37206	0.00159	0.0131265	0.13221	0.000565	0.00466445	2.808e-09	1.2e-11	9.9068e-11	0.0106236	4.54e-05	0.000374807	5.967e-12	2.55e-14	2.1052e-13
56205008	Rice, white, cooked, fat not added in cooking	Grains	Grains	Cooked Grains	Plant-based, other	140	1.83459	0.2044	0.00146	0.00267851	0.11886	0.000849	0.00155757	0.1337	0.000955	0.00175204	0.8162	0.00583	0.0106957	0.003094	2.21e-05	4.05445e-05	0.0003094	2.21e-06	4.05445e-06	0.0004914	3.51e-06	6.43942e-06	0.0001582	1.13e-06	2.07309e-06	1.2278e-05	8.77e-08	1.60894e-07	2.198	0.0157	0.0288031	0.707	0.00505	0.0092647	7.028e-09	5.02e-11	9.20966e-11	0.04326	0.000309	0.000566889	1.0934e-11	7.81e-14	1.43282e-13
63107010	Banana, raw	Fruit	Fruits	Fruits	Plant-based, other	140	14.6767	0.02772	0.000198	0.002906	0.02646	0.000189	0.0027739	0.011676	8.34e-05	0.00122404	0.2996	0.00214	0.0314082	0.0011298	8.07e-06	0.000118441	0.0002352	1.68e-06	2.46569e-05	0.0009954	7.11e-06	0.000104352	5.95e-05	4.25e-07	6.23762e-06	3.248e-05	2.32e-07	3.405e-06	0.2268	0.00162	0.0237763	0.1932	0.00138	0.0202539	2.002e-09	1.43e-11	2.09877e-10	0.0336	0.00024	0.00352242	4.256e-12	3.04e-14	4.46173e-13
75113000	Lettuce, raw	Vegetables	Vegetables	Vegetables, excluding starchy	Plant-based, other	85	14.6767	0.030345	0.000357	0.0052396	0.029155	0.000343	0.00503412	0.016745	0.000197	0.00289132	0.26095	0.00307	0.0450576	0.00060605	7.13e-06	0.000104645	0.00011475	1.35e-06	1.98136e-05	0.00015215	1.79e-06	2.62714e-05	2.1335e-05	2.51e-07	3.68386e-06	4.4285e-06	5.21e-08	7.64658e-07	0.17	0.002	0.0293535	0.1343	0.00158	0.0231893	2.9325e-09	3.45e-11	5.06348e-10	0.005372	6.32e-05	0.00092757	6.4175e-12	7.55e-14	1.10809e-12
83106000	Italian dressing, made with vinegar and oil	Fats and Oils	Fats and Oils	Oils	Plant-based, other	30	0.917297	0.093	0.0031	0.00284362	0.0918	0.00306	0.00280693	0.1746	0.00582	0.00533867	0.504	0.0168	0.0154106	0.000987	3.29e-05	3.01791e-05	0.0002271	7.57e-06	6.94393e-06	0.000564	1.88e-05	1.72452e-05	9.24e-05	3.08e-06	2.82527e-06	1.977e-05	6.59e-07	6.04498e-07	10.56	0.352	0.322888	0.516	0.0172	0.0157775	5.22e-09	1.74e-10	1.5961e-10	0.00693	0.000231	0.000211896	1.248e-11	4.16e-13	3.81595e-13
92552010	Fruit flavored drink, powdered, reconstituted, diet	Beverages, Nonalcoholic	Beverages, Nonalcoholic	Diet Beverages	Other	240	0	0.000312	1.3e-06	0	0.0002976	1.24e-06	0	0.000468	1.95e-06	0	0.003144	1.31e-05	0	1.8072e-05	7.53e-08	0	9.36e-07	3.9e-09	0	2.0016e-06	8.34e-09	0	4.92e-07	2.05e-09	0	1.3128e-07	5.47e-10	0	0.003192	1.33e-05	0	0.002712	1.13e-05	0	2.712e-11	1.13e-13	0	3.264e-05	1.36e-07	0	3.36e-14	1.4e-16	0
			Emissions from Diet							0.111663			0.10115			0.0901952			0.962006			0.0011846			0.000341001			0.000658197			0.000522286			7.38891e-05			0.817741			1.10185			5.64104e-09			0.00777794			1.85489e-11
[truncated: 12 more columns]

## Sheet: SD2-S2
Table 1: Emission Reduction with Corresponding Variations in Meat and Legumes for Model 1
	M1
Scenario	Legumes (%)	Processed meat (%)	Redmeat (%)	White meat (%)	GWP Reduction (%)	Fossil Energy UseReduction	Land use reduction	Human Toxicity (Cancer and Non Cancer Reduction)	Terrestrial acidifcation reduction	Freshwater eutrophication reduction
S1	0	2.78	5.56	4.17	0	0	0	0	0	0
S2	0.67	1.39	4.89	3.47	-7.08	-13.5306	-1.49994	-7.62541	-2.41499	-70.0331
S3	1.33	1.39	4.22	3.47	1.39	-6.43195	6.02519	-0.098616	6.53515	-64.213
S4	2	1.39	3.56	3.47	10.07	0.89078	13.7588	7.71315	15.6329	-58.0028
S5	5.56	1.39	2.78	3.47	22.15	11.6903	24.6434	18.6449	28.0366	-46.6178
S6	6.22	1.39	2.11	3.47	29.56	17.7497	31.1762	25.1438	35.9128	-42.0965
S7	6.89	1.39	1.44	3.47	31.76	17.5043	32.5511	25.9839	39.1304	-48.9461
S8	7.56	1.39	0.78	3.47	44.69	30.2589	44.5422	38.4792	51.9128	-32.273
S9***	8.22	1.39	0.11	3.47	50.51	34.2273	49.3745	43.1573	58.3766	-31.7107
S10	11.11	0	0	2.78	40.39	12.1665	39.6583	30.1083	51.2514	-125.067
Table 2: Emission Reduction with Corresponding Variations in Meat and Legumes for Model 2
	M2
Scenario	Legumes(%)	Processed meat (%)	Redmeat (%)	White meat(%)	GWP Reduction (%)	Fossil Energy Use Reduction	Land Use Reduction	Human Toxicity (Cancer and Non Cancer Reduction)	Terrestrial Acidication	Freshwater eutrophication reduction
S1	0	2.78	5.56	4.17	0	0	0	0	0	0
S2	0.83	1.39	4.89	4	-7.59	-14.4729	-2.95302	-8.39607	-3.37126	-70.5451
S3	1.67	1.39	4.22	3.83	1.84	-6.23058	5.78491	0.163504	6.6216	-63.2447
S4	2.5	1.39	3.56	3.67	10.37	1.08162	13.6682	7.83203	15.7397	-57.2618
S5	5.56	1.39	2.78	3.47	22.15	11.6903	24.6434	18.6449	28.0366	-46.6178
S6	6.39	1.39	2.11	3.31	29.02	17.2075	30.9333	24.6252	35.5737	-43.3853
S7	7.22	1.39	1.44	3.14	37.27	24.5134	39.1494	32.1974	44.6977	-37.8401
S8	8.06	1.39	0.78	2.97	44.74	30.6163	45.7308	38.7405	52.6315	-33.2761
S9***	8.89	1.39	0.11	2.81	52.19	36.6983	52.2921	45.2629	60.5435	-28.7377
S10	11.11	0	0	2.78	40.39	12.1665	39.6583	30.1083	51.2514	-125.067
Table 3: Emission Reduction with Corresponding Variations in Meat and Legumes for Model 3
	M3
Scenario	Legumes (%)	Processed meat (%)	Red meat (%)	White meat (%)	GWP Reduction (%)	Fossil Energy Use Reduction	Land Use Reduction	Human Toxicity (Cancer and Non Cancer Reduction)	Terrestrial acidification reduction	Fresh water eutrophication reduction
S1	0	2.78	5.56	4.17	0	0	0	0	0	0
S2	1.11	2.5	4.89	4	-7.56	-16.4811	-2.43397	-7.91952	-3.45809	-68.1116
S3	2.22	2.22	4.22	3.83	1.24	-8.41515	6.26181	-0.429057	6.00596	-62.225
S4	3.33	1.94	3.56	3.67	9.71	-0.627304	13.2849	7.3786	15.0339	-57.0136
S5	5.56	1.39	2.78	3.47	22.15	11.6903	24.6434	18.6449	28.0366	-46.6178
S6	6.67	1.11	2.11	3.31	29.28	17.9565	31.0656	24.7585	35.8765	-43.6777
S7	7.78	0.83	1.44	3.14	38.23	26.496	39.788	32.9277	45.6866	-37.6156
S8	8.89	0.56	0.78	2.97	46.22	33.6156	46.776	39.8374	54.1606	-32.9101
S9***	10	0.28	0.11	2.81	54.72	41.4033	54.2479	47.365	63.0547	-26.7873
S10	11.11	0	0	2.78	40.39	12.1665	39.6583	30.1083	51.2514	-125.067
***Scenario with the highest percentage reduction in environmental impact; overall, S9M3 resulted in the greatest reduction in each impact
